# Supplementary material for: UV-B Radiation Induces Root Bending Through the Flavonoid-Mediated Auxin Pathway in Arabidopsis
Source: Front Plant Sci. 2018 May 17;9:618. doi: 10.3389/fpls.2018.00618 (PMC5966577; doi:10.3389/fpls.2018.00618)
Supplement: Supplementary file 1 [file Table_2.xlsx]

## Sheet: 0h vs 0.5h
Table S2A. List of Differentially Expressed Genes in roots after 0.5 h of UV-B treatment. FDR, False Discovery Rate.
#ID	FDR	log2FC	nr_annotation
AT2G35290	2.22045e-16	-2.8856	--	uncharacterized protein [Arabidopsis thaliana]
AT4G33150	6.0715e-09	-1.9796	lysine-ketoglutarate reductase/saccharopine dehydrogenase bifunctional enzyme [Arabidopsis thaliana]
AT1G10340	1.33374e-06	-1.793	ankyrin repeat-containing protein [Arabidopsis thaliana]
AT1G47510	2.87163e-05	2.33094	Type I inositol 1,4,5-trisphosphate 5-phosphatase 11 GN=At1g47510 OS=Arabidopsis thaliana (Mouse-ear cress) PE=2 SV=1	Type I inositol-1,4,5-trisphosphate 5-phosphatase 11 [Arabidopsis thaliana]
AT1G20430	0.00346899	1.22899	--	uncharacterized protein [Arabidopsis thaliana]
AT1G07260	0.000100327	-1.45744	UDP-glucosyl transferase 71C3 [Arabidopsis thaliana]
AT1G74750	0.00728846	1.20516	Pentatricopeptide repeat-containing protein At1g74750 GN=At1g74750 OS=Arabidopsis thaliana (Mouse-ear cress) PE=2 SV=1	pentatricopeptide repeat-containing protein [Arabidopsis thaliana]
AT2G45760	9.33698e-13	2.72944	BON1-associated protein 2 GN=F4I18.26 OS=Arabidopsis thaliana (Mouse-ear cress) PE=1 SV=1	BON1-associated protein 2 [Arabidopsis thaliana]
AT2G36770	2.33935e-12	4.01162	UDP-glycosyltransferase 73C4 GN=UGT73C4 OS=Arabidopsis thaliana (Mouse-ear cress) PE=2 SV=1	UDP-glucosyl transferase 73C4 [Arabidopsis thaliana]
AT2G28110	0.000122635	-1.50746	Probable glucuronoxylan glucuronosyltransferase IRX7 GN=F24D13.10 OS=Arabidopsis thaliana (Mouse-ear cress) PE=2 SV=1	probable glucuronoxylan glucuronosyltransferase IRX7 [Arabidopsis thaliana]
AT5G01040	1.43457e-10	-2.11056	laccase 8 [Arabidopsis thaliana]
AT3G28100	0.00384262	-1.60483	nodulin MtN21-like transporter family protein UMAMIT45 [Arabidopsis thaliana]
AT5G06720	5.94923e-06	-2.16666	Peroxidase 53 (Precursor) GN=MPH15.8 OS=Arabidopsis thaliana (Mouse-ear cress) PE=1 SV=1	peroxidase 2 [Arabidopsis thaliana]
AT4G13030	0.00122122	-1.45687	--	P-loop containing nucleoside triphosphate hydrolases superfamily protein [Arabidopsis thaliana]
AT5G66580	2.20758e-07	2.08192	--	uncharacterized protein [Arabidopsis thaliana]
AT3G05690	0.00148239	-1.52833	Nuclear transcription factor Y subunit A-2 GN=F18C1.4 OS=Arabidopsis thaliana (Mouse-ear cress) PE=2 SV=1	nuclear transcription factor Y subunit A-2 [Arabidopsis thaliana]
AT1G45015	1.92293e-06	-2.20267	--	MD-2-related lipid recognition domain-containing protein [Arabidopsis thaliana]
AT1G28440	0.00365501	-1.22665	receptor-like protein kinase HSL1 [Arabidopsis thaliana]
AT4G39590	0.00370678	2.2437	F-box/kelch-repeat protein At4g39590 GN=At4g39590 OS=Arabidopsis thaliana (Mouse-ear cress) PE=2 SV=1	F-box/kelch-repeat protein [Arabidopsis thaliana]
AT1G23410	0.00494092	1.2107	40S ribosomal protein S27a-1 [Arabidopsis thaliana]
AT5G47980	2.02686e-06	-1.71899	BAHD acyltransferase At5g47980 GN=BAHD1 OS=Arabidopsis thaliana (Mouse-ear cress) PE=2 SV=1	putative BAHD acyltransferase [Arabidopsis thaliana]
AT1G31885	0.00548073	-1.29957	aquaporin NIP3-1 [Arabidopsis thaliana]
AT4G15610	0.000717174	-1.3438	CASP-like protein At4g15610 GN=At4g15610 OS=Arabidopsis thaliana (Mouse-ear cress) PE=2 SV=1	uncharacterized protein [Arabidopsis thaliana]
AT1G65486	0.00053465	2.03244	--	uncharacterized protein [Arabidopsis thaliana]
AT3G19680	0	-2.86834	--	uncharacterized protein [Arabidopsis thaliana]
AT5G45480	0.00970734	-1.151	--	uncharacterized protein [Arabidopsis thaliana]
AT3G61160	5.92789e-06	-2.2298	shaggy-related protein kinase beta [Arabidopsis thaliana]
AT5G14730	5.40331e-05	1.49621	--	uncharacterized protein [Arabidopsis thaliana]
AT5G43470	9.59437e-11	-3.24717	Disease resistance protein RPP8 GN=MWF20.19 OS=Arabidopsis thaliana (Mouse-ear cress) PE=1 SV=2	disease resistance protein RPP8 [Arabidopsis thaliana]
AT2G21840	0.000436031	-1.42067	--	Cysteine/Histidine-rich C1 domain family protein [Arabidopsis thaliana]
AT1G72510	2.79819e-06	-1.65069	--	uncharacterized protein [Arabidopsis thaliana]
AT1G23480	0.000681511	-1.39527	putative mannan synthase 3 [Arabidopsis thaliana]
AT4G26120	0.00161965	1.34453	Regulatory protein NPR2 GN=NPR2 OS=Arabidopsis thaliana (Mouse-ear cress) PE=3 SV=1	regulatory protein NPR2 [Arabidopsis thaliana]
AT5G08350	0.000809578	1.34046	GEM-like protein 4 GN=At5g08350 OS=Arabidopsis thaliana (Mouse-ear cress) PE=2 SV=1	GRAM domain-containing protein / ABA-responsive protein-related [Arabidopsis thaliana]
AT1G15125	0	-3.85205	Probable S-adenosylmethionine-dependent methyltransferase At5g38780 GN=At5g38780 OS=Arabidopsis thaliana (Mouse-ear cress) PE=2 SV=1	S-adenosyl-L-methionine-dependent methyltransferase [Arabidopsis thaliana]
AT1G78970	4.79927e-06	-2.24373	lupeol synthase 1 [Arabidopsis thaliana]
AT5G07770	3.8491e-05	-1.76071	Formin-like protein 16 GN=FH16 OS=Arabidopsis thaliana (Mouse-ear cress) PE=2 SV=2	formin-like protein 16 [Arabidopsis thaliana]
AT3G54820	9.11358e-06	-2.30775	putative aquaporin PIP2-5 [Arabidopsis thaliana]
AT4G07820	1.55431e-15	-3.38461	cysteine-rich secretory proteins, antigen 5 and pathogenesis-related protein 1 domain-containing protein [Arabidopsis thaliana]
AT3G55290	5.13127e-11	-3.41732	Rossmann-fold NAD(P)-binding domain-containing protein [Arabidopsis thaliana]
AT1G31120	7.16771e-07	-1.74761	K+ uptake permease 10 [Arabidopsis thaliana]
AT5G64410	3.68957e-05	-1.59876	Oligopeptide transporter 4 GN=OPT4 OS=Arabidopsis thaliana (Mouse-ear cress) PE=2 SV=1	oligopeptide transporter 4 [Arabidopsis thaliana]
AT4G37295	0	3.79156	--	uncharacterized protein [Arabidopsis thaliana]
AT3G23510	7.78475e-06	-1.61539	cyclopropane-fatty-acyl-phospholipid synthase [Arabidopsis thaliana]
AT1G04520	0.00216382	1.29074	Cysteine-rich repeat secretory protein 3 (Precursor) GN=CRRSP3 OS=Arabidopsis thaliana (Mouse-ear cress) PE=2 SV=1	plasmodesmata-located protein 2 [Arabidopsis thaliana]
AT2G37810	0.000211114	3.81648	--	Cysteine/Histidine-rich C1 domain family protein [Arabidopsis thaliana]
AT2G34490	1.67902e-08	-2.04414	cytochrome P450 710A2 [Arabidopsis thaliana]
AT4G36620	0.0095536	1.69184	GATA transcription factor 19 [Arabidopsis thaliana]
AT3G61390	1.52053e-06	-2.0125	U-box domain-containing protein 36 GN=PUB36 OS=Arabidopsis thaliana (Mouse-ear cress) PE=2 SV=2	U-box domain-containing protein 36 [Arabidopsis thaliana]
AT1G71140	0.000279208	-2.34719	MATE efflux family protein [Arabidopsis thaliana]
AT1G47480	0.000413027	-1.38192	probable carboxylesterase 2 [Arabidopsis thaliana]
AT4G27440	2.23578e-11	-2.41894	light-dependent NADPH:protochlorophyllide oxidoreductase B [Arabidopsis thaliana]
AT1G28260	0.00369099	-1.39076	Protein SMG7L GN=SMG7L OS=Arabidopsis thaliana (Mouse-ear cress) PE=2 SV=1	Telomerase activating protein Est1 [Arabidopsis thaliana]
AT2G44290	0.00226269	1.31319	Uncharacterized GPI-anchored protein At1g27950 (Precursor) GN=At1g27950 OS=Arabidopsis thaliana (Mouse-ear cress) PE=1 SV=1	bifunctional inhibitor/lipid-transfer protein/seed storage 2S albumin superfamily protein [Arabidopsis thaliana]
AT5G43350	3.0908e-07	-1.76417	inorganic phosphate transporter 1-1 [Arabidopsis thaliana]
AT1G35910	0.00110995	1.91306	probable trehalose-phosphate phosphatase D [Arabidopsis thaliana]
AT5G57710	0.00173896	-1.27166	Double Clp-N motif-containing P-loop nucleoside triphosphate hydrolases superfamily protein [Arabidopsis thaliana]
AT2G32020	0	3.43299	Acyl-CoA N-acyltransferases (NAT) superfamily protein [Arabidopsis thaliana]
AT2G22990	9.48673e-09	-2.42998	serine carboxypeptidase-like 8 [Arabidopsis thaliana]
AT5G24290	2.13896e-12	-2.44032	Probable methyltransferase PMT27 GN=At3g51070 OS=Arabidopsis thaliana (Mouse-ear cress) PE=3 SV=1	membrane protein of ER body 2 [Arabidopsis thaliana]
AT3G63060	7.94291e-06	2.42279	EID1-like F-box protein 3 GN=EDL3 OS=Arabidopsis thaliana (Mouse-ear cress) PE=2 SV=1	EID1-like F-box protein 3 [Arabidopsis thaliana]
AT1G70830	0	-3.62789	MLP-like protein 28 GN=MLP28 OS=Arabidopsis thaliana (Mouse-ear cress) PE=1 SV=1	MLP-like protein 28 [Arabidopsis thaliana]
AT1G80720	0.000475945	1.51081	Uncharacterized protein At2g39795, mitochondrial (Precursor) GN=At2g39795 OS=Arabidopsis thaliana (Mouse-ear cress) PE=1 SV=1	mitochondrial glycoprotein family protein [Arabidopsis thaliana]
AT1G04360	0.000540633	1.39757	RING-H2 finger protein ATL1 [Arabidopsis thaliana]
AT4G09010	0.000275744	-1.58999	Thylakoid lumenal 29 kDa protein, chloroplastic (Precursor) GN=F23J3.40 OS=Arabidopsis thaliana (Mouse-ear cress) PE=1 SV=2	thylakoid lumenal protein [Arabidopsis thaliana]
AT5G42830	2.02154e-06	1.75378	Uncharacterized acetyltransferase At3g50280 GN=At3g50280 OS=Arabidopsis thaliana (Mouse-ear cress) PE=1 SV=1	HXXXD-type acyl-transferase-like protein [Arabidopsis thaliana]
AT4G13420	0.00141274	-1.2918	potassium transporter 5 [Arabidopsis thaliana]
AT2G21140	7.07353e-05	-2.26418	Proline-rich protein 2 (Precursor) GN=PRP2 OS=Arabidopsis thaliana (Mouse-ear cress) PE=2 SV=1	proline-rich protein 2 [Arabidopsis thaliana]
AT1G73805	0.00130181	1.37845	--	protein SAR Deficient 1 [Arabidopsis thaliana]
AT5G04230	0.00464488	-2.84428	phenylalanine ammonia-lyase 3 [Arabidopsis thaliana]
AT1G43910	0	2.83327	P-loop containing nucleoside triphosphate hydrolases superfamily protein [Arabidopsis thaliana]
AT1G54540	0.00555939	1.19866	--	late embryogenesis abundant hydroxyproline-rich glycoprotein [Arabidopsis thaliana]
AT1G09932	1.49809e-07	1.82558	phosphoglycerate mutase family protein [Arabidopsis thaliana]
AT5G54470	1.36349e-09	2.63088	Zinc finger protein CONSTANS-LIKE 2 OS=Arabidopsis thaliana (Mouse-ear cress) PE=1 SV=1	B-box type zinc finger-containing protein [Arabidopsis thaliana]
AT4G05150	2.72385e-06	-1.6501	--	Octicosapeptide/Phox/Bem1p family protein [Arabidopsis thaliana]
AT5G52320	0.00176253	-1.47374	cytochrome P450, family 96, subfamily A, polypeptide 4 [Arabidopsis thaliana]
AT1G22630	0.00373562	-2.53761	--	uncharacterized protein [Arabidopsis thaliana]
AT2G01530	0	-3.29873	MLP-like protein 329 GN=MLP329 OS=Arabidopsis thaliana (Mouse-ear cress) PE=2 SV=1	MLP-like protein 329 [Arabidopsis thaliana]
AT2G17230	0	-2.7364	--	protein exordium like 5 [Arabidopsis thaliana]
AT1G60750	0.00934316	1.33555	probable aldo-keto reductase 6 [Arabidopsis thaliana]
AT1G05300	9.23745e-09	-2.31935	Zinc transporter 5 (Precursor) GN=ZIP5 OS=Arabidopsis thaliana (Mouse-ear cress) PE=2 SV=1	Fe(II) transporter isolog family protein ZIP5 [Arabidopsis thaliana]
AT3G16150	1.93904e-05	1.59959	probable isoaspartyl peptidase/L-asparaginase 2 [Arabidopsis thaliana]
AT5G43440	1.23399e-08	-3.39635	1-aminocyclopropane-1-carboxylate oxidase-like protein 9 [Arabidopsis thaliana]
AT5G24770	0.00860306	-1.41967	Vegetative storage protein 2 (Precursor) GN=VSP2 OS=Arabidopsis thaliana (Mouse-ear cress) PE=1 SV=1	vegetative storage protein 2 [Arabidopsis thaliana]
AT3G23800	0.00275775	-1.24121	Selenium-binding protein 3 GN=SBP3 OS=Arabidopsis thaliana (Mouse-ear cress) PE=2 SV=1	selenium-binding protein 3 [Arabidopsis thaliana]
AT2G26370	3.8581e-10	-3.48752	--	MD-2-related lipid recognition domain-containing protein [Arabidopsis thaliana]
AT4G28260	0.00377176	-1.21825	--	uncharacterized protein [Arabidopsis thaliana]
AT4G21510	0.00283528	1.76096	F-box protein SKIP27 GN=SKIP27 OS=Arabidopsis thaliana (Mouse-ear cress) PE=1 SV=2	F-box stress induced protein 2 [Arabidopsis thaliana]
AT5G02280	0.00689668	1.25183	SNARE-like superfamily protein [Arabidopsis thaliana]
AT1G71695	0.0049417	-1.20724	Peroxidase 12 (Precursor) OS=Arabidopsis thaliana (Mouse-ear cress) PE=1 SV=1	peroxidase 12 [Arabidopsis thaliana]
AT1G71520	0	3.70365	Ethylene-responsive transcription factor ERF020 GN=ERF020 OS=Arabidopsis thaliana (Mouse-ear cress) PE=2 SV=1	ERF/AP2 transcription factor family protein DREB A-5 [Arabidopsis thaliana]
AT2G47240	0.00617538	-1.29814	long chain acyl-CoA synthetase 1 [Arabidopsis thaliana]
AT5G01530	0.00256452	-1.262	Chlorophyll a-b binding protein CP29.1, chloroplastic (Precursor) GN=LHCB4.1 OS=Arabidopsis thaliana (Mouse-ear cress) PE=1 SV=1	chlorophyll a-b binding protein CP29.1 [Arabidopsis thaliana]
AT4G07960	0.000136012	-1.80006	Cellulose-synthase-like C12 [Arabidopsis thaliana]
AT1G50030	0.00885164	-1.15838	phosphatidylinositol 3-kinase family protein TOR [Arabidopsis thaliana]
AT4G02170	1.85221e-10	-2.94023	--	uncharacterized protein [Arabidopsis thaliana]
AT1G01790	0.00893482	-1.19766	K efflux antiporter KEA1 [Arabidopsis thaliana]
AT3G16520	0.00108536	-1.55866	UDP-glycosyltransferase 88A1 GN=UGT88A1 OS=Arabidopsis thaliana (Mouse-ear cress) PE=2 SV=1	UDP-glucosyl transferase 88A1 [Arabidopsis thaliana]
AT4G14690	0	5.16127	Early light-induced protein 2, chloroplastic (Precursor) GN=ELIP2 OS=Arabidopsis thaliana (Mouse-ear cress) PE=1 SV=1	early light-inducible protein 2 [Arabidopsis thaliana]
AT5G49770	1.82678e-08	-3.2626	putative leucine-rich repeat receptor-like protein kinase [Arabidopsis thaliana]
AT3G15450	0	-2.99897	Stem-specific protein TSJT1 GN=TSJT1 OS=Nicotiana tabacum (Common tobacco) PE=2 SV=1	aluminum induced protein with YGL and LRDR motif [Arabidopsis thaliana]
AT3G02800	1.99911e-06	1.74274	Probable tyrosine-protein phosphatase At1g05000 GN=At1g05000 OS=Arabidopsis thaliana (Mouse-ear cress) PE=1 SV=1	atypical dual-specificity phosphatase [Arabidopsis thaliana]
AT4G11370	1.71394e-05	2.36839	RING-H2 zinc finger protein RHA1a GN=RHA1A OS=Arabidopsis thaliana (Mouse-ear cress) PE=2 SV=1	RING-H2 zinc finger protein RHA1a [Arabidopsis thaliana]
AT4G38390	0.000525639	-2.06769	Uncharacterized protein At1g04910 GN=At1g04910 OS=Arabidopsis thaliana (Mouse-ear cress) PE=1 SV=1	protein root hair specific 17 [Arabidopsis thaliana]
AT4G15396	4.99362e-08	-2.57511	cytochrome P450, family 702, subfamily A, polypeptide 6 [Arabidopsis thaliana]
AT1G32970	0.00234773	-2.05503	Subtilisin-like serine endopeptidase family protein [Arabidopsis thaliana]
AT3G51910	1.45873e-08	-2.26227	heat stress transcription factor A-7a [Arabidopsis thaliana]
AT3G26180	0.00423289	-2.66858	cytochrome P450 71B20 [Arabidopsis thaliana]
AT1G55670	5.14497e-11	-2.17259	Photosystem I reaction center subunit V, chloroplastic (Precursor) OS=Arabidopsis thaliana (Mouse-ear cress) PE=1 SV=1	photosystem I subunit G [Arabidopsis thaliana]
AT3G61890	0.00162317	-1.81034	homeobox-leucine zipper protein ATHB-12 [Arabidopsis thaliana]
AT2G44110	0.00111311	-1.3781	MLO-like protein 15 GN=MLO15 OS=Arabidopsis thaliana (Mouse-ear cress) PE=2 SV=1	MLO-like protein 15 [Arabidopsis thaliana]
AT2G04090	0.000219092	-1.62327	MATE efflux family protein [Arabidopsis thaliana]
AT5G43580	1.35054e-05	-1.5697	Inhibitor of trypsin and hageman factor OS=Cucurbita maxima (Pumpkin) PE=1 SV=1	Serine protease inhibitor, potato inhibitor I-type family protein [Arabidopsis thaliana]
AT2G25150	0.00852614	-1.30147	10-deacetylbaccatin III 10-O-acetyltransferase OS=Taxus cuspidata (Japanese yew) PE=1 SV=1	HXXXD-type acyl-transferase family protein [Arabidopsis thaliana]
AT3G61060	1.68093e-06	-2.03911	F-box protein PP2-A13 GN=T27I15.150 OS=Arabidopsis thaliana (Mouse-ear cress) PE=1 SV=1	phloem protein 2-A13 [Arabidopsis thaliana]
AT2G30930	6.20726e-13	-2.36541	--	uncharacterized protein [Arabidopsis thaliana]
AT3G63110	0.00302436	-1.29404	adenylate isopentenyltransferase 3 [Arabidopsis thaliana]
AT1G31710	1.42732e-05	-1.56375	putative copper amine oxidase [Arabidopsis thaliana]
AT1G23310	0.000526437	-1.35366	glutamate:glyoxylate aminotransferase [Arabidopsis thaliana]
AT5G62210	0	3.66465	Sulfated surface glycoprotein 185 (Precursor) OS=Volvox carteri (Green alga) PE=1 SV=1	Embryo-specific protein 3 [Arabidopsis thaliana]
AT5G25240	1.93777e-07	-2.94293	--	uncharacterized protein [Arabidopsis thaliana]
AT1G16370	0	-2.93324	organic cation/carnitine transporter 6 [Arabidopsis thaliana]
AT5G11670	9.82961e-08	-1.86152	NADP-dependent malic enzyme 2 [Arabidopsis thaliana]
AT5G01790	0.00491251	-1.39982	--	uncharacterized protein [Arabidopsis thaliana]
AT5G27350	2.3987e-11	-2.25738	sugar transporter ERD6-like 17 [Arabidopsis thaliana]
AT4G31110	0.000234604	-1.56319	wall-associated receptor kinase-like 18 [Arabidopsis thaliana]
AT3G41762	0	5.3558	--	uncharacterized protein [Arabidopsis thaliana]
AT1G02860	0.00218459	-1.29968	E3 ubiquitin-protein ligase BAH1 GN=F22D16.14 OS=Arabidopsis thaliana (Mouse-ear cress) PE=1 SV=1	E3 ubiquitin-protein ligase BAH1 [Arabidopsis thaliana]
AT4G11880	0.000170423	-2.7111	Agamous-like MADS-box protein AGL14 GN=AGL14 OS=Arabidopsis thaliana (Mouse-ear cress) PE=1 SV=2	agamous-like MADS-box protein AGL14 [Arabidopsis thaliana]
AT2G39120	0.00392879	1.53693	Protein ROOT PRIMORDIUM DEFECTIVE 1 GN=RPD1 OS=Arabidopsis thaliana (Mouse-ear cress) PE=1 SV=1	group II intron splicing protein WTF9 [Arabidopsis thaliana]
AT4G18010	7.1132e-07	-1.72046	Type I inositol 1,4,5-trisphosphate 5-phosphatase 2 GN=T6K21.190 OS=Arabidopsis thaliana (Mouse-ear cress) PE=1 SV=2	Type I inositol-1,4,5-trisphosphate 5-phosphatase 2 [Arabidopsis thaliana]
AT3G62750	0.00010455	-3.0256	beta glucosidase 8 [Arabidopsis thaliana]
AT3G22370	6.25944e-13	2.33529	Ubiquinol oxidase 1a, mitochondrial (Precursor) GN=MCB17.11 OS=Arabidopsis thaliana (Mouse-ear cress) PE=1 SV=2	alternative oxidase 1A [Arabidopsis thaliana]
AT3G03060	0.00213408	1.27462	P-loop containing nucleoside triphosphate hydrolases superfamily protein [Arabidopsis thaliana]
AT5G09978	3.52891e-06	-1.77271	Elicitor peptide 7 (Precursor) GN=MYH9 OS=Arabidopsis thaliana (Mouse-ear cress) PE=3 SV=1	unknown [Arabidopsis thaliana]
AT4G25110	7.22504e-11	-2.89536	Metacaspase-2 GN=F13M23.250 OS=Arabidopsis thaliana (Mouse-ear cress) PE=1 SV=1	metacaspase 2 [Arabidopsis thaliana]
AT3G08860	1.79108e-05	-1.96095	PYRIMIDINE 4 [Arabidopsis thaliana]
AT1G60095	5.42611e-10	-2.852	Myrosinase-binding protein-like At2g25980 GN=At2g25980 OS=Arabidopsis thaliana (Mouse-ear cress) PE=2 SV=1	jacalin-like lectin domain-containing protein [Arabidopsis thaliana]
AT1G05675	0	4.25234	UDP-Glycosyltransferase superfamily protein [Arabidopsis thaliana]
AT2G18360	0.00390877	-1.26684	esterase/lipase domain-containing protein [Arabidopsis thaliana]
AT3G54420	3.16396e-05	1.53608	Endochitinase PR4 (Precursor) GN=CHI4 OS=Phaseolus vulgaris (Kidney bean) PE=2 SV=1	chitinase class IV [Arabidopsis thaliana]
AT2G23170	2.18214e-12	2.43394	Indole-3-acetic acid-amido synthetase GH3.3 GN=GH3.3 OS=Arabidopsis thaliana (Mouse-ear cress) PE=1 SV=1	indole-3-acetic acid-amido synthetase GH3.3 [Arabidopsis thaliana]
AT1G25230	4.99216e-06	-1.63706	Calcineurin-like metallo-phosphoesterase superfamily protein [Arabidopsis thaliana]
AT2G26740	0.000134403	-1.75542	soluble epoxide hydrolase [Arabidopsis thaliana]
AT4G36040	5.56089e-11	-2.17792	chaperone protein dnaJ 11 [Arabidopsis thaliana]
AT5G40380	0.0043242	-3.48842	cysteine-rich receptor-like protein kinase 42 [Arabidopsis thaliana]
AT1G04620	0.00023243	-1.81787	7-hydroxymethyl chlorophyll a reductase [Arabidopsis thaliana]
AT1G66090	0.00410349	1.24538	Putative disease resistance protein At4g11170 GN=At4g11170 OS=Arabidopsis thaliana (Mouse-ear cress) PE=2 SV=1	TIR-NBS class of disease resistance protein [Arabidopsis thaliana]
AT4G00180	0.000531278	-2.87771	Axial regulator YABBY 3 GN=YAB3 OS=Arabidopsis thaliana (Mouse-ear cress) PE=1 SV=1	axial regulator YABBY 3 [Arabidopsis thaliana]
AT4G13500	0.00542233	-2.13633	--	uncharacterized protein [Arabidopsis thaliana]
AT2G21970	0.000365793	1.37502	Stress enhanced protein 2, chloroplastic (Precursor) GN=SEP2 OS=Arabidopsis thaliana (Mouse-ear cress) PE=2 SV=1	stress enhanced protein 2 [Arabidopsis thaliana]
AT5G47450	4.43903e-11	-2.20175	aquaporin TIP2-3 [Arabidopsis thaliana]
AT3G61150	0.00716406	-1.51437	Homeobox-leucine zipper protein HDG1 GN=T20K12.50 OS=Arabidopsis thaliana (Mouse-ear cress) PE=2 SV=1	homeodomain GLABROUS 1 [Arabidopsis thaliana]
AT3G20470	7.41407e-13	-2.40059	glycine-rich protein 5 [Arabidopsis thaliana]
AT4G25670	0.00015406	1.67806	--	uncharacterized protein [Arabidopsis thaliana]
AT1G68710	6.00467e-07	-1.81605	putative phospholipid-transporting ATPase 9 [Arabidopsis thaliana]
AT2G43510	0	-3.56816	Defensin-like protein 195 (Precursor) GN=ATTI1 OS=Arabidopsis thaliana (Mouse-ear cress) PE=1 SV=3	defensin-like protein 195 [Arabidopsis thaliana]
AT4G14680	0.00233903	1.25563	ATP sulfurylase [Arabidopsis thaliana]
AT4G38400	3.67994e-05	-1.57057	Expansin-like A2 (Precursor) GN=F22I13.170 OS=Arabidopsis thaliana (Mouse-ear cress) PE=2 SV=1	expansin-like A2 [Arabidopsis thaliana]
AT2G04040	7.24532e-13	2.66115	MATE efflux family protein [Arabidopsis thaliana]
AT1G56500	0.0039379	-1.34633	--	haloacid dehalogenase-like hydrolase family protein [Arabidopsis thaliana]
AT5G66570	1.95968e-05	-1.54862	Oxygen-evolving enhancer protein 1-1, chloroplastic (Precursor) GN=K1F13.25 OS=Arabidopsis thaliana (Mouse-ear cress) PE=1 SV=2	PS II oxygen-evolving complex 1 [Arabidopsis thaliana]
AT1G67710	0.000185342	-1.70258	two-component response regulator ARR11 [Arabidopsis thaliana]
AT2G22122	0.00160568	-1.28878	--	uncharacterized protein [Arabidopsis thaliana]
AT1G01060	2.10916e-11	3.2151	Protein LHY GN=LHY OS=Arabidopsis thaliana (Mouse-ear cress) PE=1 SV=2	myb-related putative transcription factor [Arabidopsis thaliana]
AT2G33847	0.00329457	1.76906	--	unknown [Arabidopsis thaliana]
AT2G27500	2.05313e-06	-1.66686	Glucan endo-1,3-beta-glucosidase 14 (Precursor) GN=At2g27500 OS=Arabidopsis thaliana (Mouse-ear cress) PE=1 SV=2	putative glucan endo-1,3-beta-glucosidase [Arabidopsis thaliana]
AT4G24340	0.00120016	-1.31318	phosphorylase family protein [Arabidopsis thaliana]
AT1G79360	0.00679345	1.3331	organic cation/carnitine transporter 2 [Arabidopsis thaliana]
AT5G64940	9.65775e-06	1.64877	putative ABC transporter [Arabidopsis thaliana]
AT3G54580	0	-2.71934	Extensin-2 (Precursor) GN=T14E10_160 OS=Arabidopsis thaliana (Mouse-ear cress) PE=2 SV=1	Proline-rich extensin-like family protein [Arabidopsis thaliana]
AT2G31020	0.000709265	-1.36977	Oxysterol-binding protein-related protein 1A GN=ORP1A OS=Arabidopsis thaliana (Mouse-ear cress) PE=2 SV=1	oxysterol binding protein-related protein 1A [Arabidopsis thaliana]
AT5G51110	0.00133987	-1.36958	transcriptional coactivator/pterin dehydratase [Arabidopsis thaliana]
AT3G27550	0.000256739	1.53558	Uncharacterized CRM domain-containing protein At3g25440, chloroplastic (Precursor) GN=At3g25440 OS=Arabidopsis thaliana (Mouse-ear cress) PE=2 SV=1	RNA-binding CRS1 / YhbY (CRM) domain protein [Arabidopsis thaliana]
AT1G68880	6.74581e-08	1.88643	Transcription factor HBP-1a OS=Triticum aestivum (Wheat) PE=2 SV=1	basic leucine-zipper 8 [Arabidopsis thaliana]
AT5G51750	1.20001e-06	-2.18422	subtilase 1.3 [Arabidopsis thaliana]
AT1G27030	0.008782	-1.15961	--	uncharacterized protein [Arabidopsis thaliana]
AT1G21310	3.19803e-08	-1.99024	Extensin-3 (Precursor) GN=F16F4.4 OS=Arabidopsis thaliana (Mouse-ear cress) PE=2 SV=3	extensin 3 [Arabidopsis thaliana]
AT1G17220	0.000871649	-1.339	translation initiation factor IF-2 [Arabidopsis thaliana]
AT2G20080	0.000866455	-1.70445	--	uncharacterized protein [Arabidopsis thaliana]
AT3G50350	0.000101742	-1.5124	--	uncharacterized protein [Arabidopsis thaliana]
AT5G44110	7.47723e-06	1.6003	ABC transporter I family member 21 [Arabidopsis thaliana]
AT1G06360	4.03759e-05	-2.83126	delta-9 desaturase-like 5 protein [Arabidopsis thaliana]
AT4G25990	0.00295044	-3.149	Protein CHLOROPLAST IMPORT APPARATUS 2 (Precursor) GN=CIA2 OS=Arabidopsis thaliana (Mouse-ear cress) PE=2 SV=1	CIA2-like transcription factor [Arabidopsis thaliana]
AT5G59510	0.000418541	1.73784	--	protein rotundifolia like 5 [Arabidopsis thaliana]
AT1G13090	2.23035e-08	-2.18648	cytochrome P450 71B28 [Arabidopsis thaliana]
AT5G64570	0.00641935	-1.18201	beta-D-xylosidase 4 [Arabidopsis thaliana]
AT1G13710	0.00643766	-2.62286	cytochrome P450, family 78, subfamily A, polypeptide 5 [Arabidopsis thaliana]
AT5G10210	3.38279e-09	2.21097	--	uncharacterized protein [Arabidopsis thaliana]
AT5G39670	2.33147e-15	2.55528	putative calcium-binding protein CML45 [Arabidopsis thaliana]
AT5G17050	4.44089e-16	2.61981	anthocyanidin 3-O-glucosyltransferase [Arabidopsis thaliana]
AT2G02340	0.000190146	3.43028	Putative F-box protein PP2-B8 GN=PP2B8 OS=Arabidopsis thaliana (Mouse-ear cress) PE=4 SV=1	phloem protein 2-B8 [Arabidopsis thaliana]
AT3G48520	0	-2.89544	Cytochrome P450 94A1 GN=CYP94A1 OS=Vicia sativa (Spring vetch) PE=2 SV=2	cytochrome P450, family 94, subfamily B, polypeptide 3 [Arabidopsis thaliana]
AT1G60190	5.39047e-06	-1.65314	U-box domain-containing protein 19 GN=PUB19 OS=Arabidopsis thaliana (Mouse-ear cress) PE=2 SV=1	U-box domain-containing protein 19 [Arabidopsis thaliana]
AT5G07190	2.05383e-10	2.81692	--	embryo-specific protein 3 [Arabidopsis thaliana]
AT1G55020	0.000120759	-1.45327	Linoleate 9S-lipoxygenase 1 OS=Arabidopsis thaliana (Mouse-ear cress) PE=1 SV=1	lipoxygenase 1 [Arabidopsis thaliana]
AT5G49130	4.97475e-10	3.5859	MATE efflux family protein [Arabidopsis thaliana]
AT3G44860	0.00101066	-1.8106	Probable S-adenosylmethionine-dependent methyltransferase At5g37990 GN=At5g37990 OS=Arabidopsis thaliana (Mouse-ear cress) PE=2 SV=2	farnesoic acid carboxyl-O-methyltransferase [Arabidopsis thaliana]
AT5G42325	9.6082e-08	2.98725	--	transcription factor IIS protein [Arabidopsis thaliana]
AT2G42850	0.00145971	-1.62983	cytochrome P450, family 718 [Arabidopsis thaliana]
AT4G39700	0.00198454	-1.57665	Heavy metal-associated isoprenylated plant protein 26 (Precursor) GN=F20M13.140 OS=Arabidopsis thaliana (Mouse-ear cress) PE=1 SV=1	heavy metal transport/detoxification domain-containing protein [Arabidopsis thaliana]
AT4G14580	0.00185643	-1.26895	CBL-interacting protein kinase [Arabidopsis thaliana]
AT5G16410	0.000211812	-3.1557	Shikimate O-hydroxycinnamoyltransferase GN=HST OS=Nicotiana tabacum (Common tobacco) PE=1 SV=1	unnamed protein product [Arabidopsis thaliana]
AT4G34410	0	-3.14491	Ethylene-responsive transcription factor ERF109 GN=ERF109 OS=Arabidopsis thaliana (Mouse-ear cress) PE=1 SV=1	ethylene-responsive transcription factor ERF109 [Arabidopsis thaliana]
AT2G48060	8.95157e-05	-1.47068	--	uncharacterized protein [Arabidopsis thaliana]
AT1G78660	0.00023705	-1.39974	Gamma-glutamyl hydrolase (Precursor) GN=F9K20.28 OS=Arabidopsis thaliana (Mouse-ear cress) PE=1 SV=2	gamma-glutamyl hydrolase 1 [Arabidopsis thaliana]
AT1G11210	9.17314e-05	-1.48903	--	uncharacterized protein [Arabidopsis thaliana]
AT5G25610	1.84228e-08	-2.01477	Dehydration-responsive protein RD22 (Precursor) GN=RD22 OS=Arabidopsis thaliana (Mouse-ear cress) PE=2 SV=1	dehydration-responsive protein RD22 [Arabidopsis thaliana]
AT3G01670	3.87838e-07	-1.77015	--	unknown protein [Arabidopsis thaliana]
AT3G26210	0.00920262	-1.18159	cytochrome P450 71B23 [Arabidopsis thaliana]
AT1G56550	0.000715585	-1.35839	--	rhamnogalacturonan II specific xylosyltransferase [Arabidopsis thaliana]
AT3G27630	0.00327203	1.94137	--	uncharacterized protein [Arabidopsis thaliana]
AT5G42600	1.99946e-05	-1.62448	marneral synthase [Arabidopsis thaliana]
AT1G11130	0.00730004	-1.19243	receptor-like kinase STRUBBELIG [Arabidopsis thaliana]
AT5G66053	8.50189e-05	-2.66876	--	uncharacterized protein [Arabidopsis thaliana]
AT1G76070	0.00337305	1.22669	Uncharacterized protein At1g76070 GN=At1g76070 OS=Arabidopsis thaliana (Mouse-ear cress) PE=1 SV=1	uncharacterized protein [Arabidopsis thaliana]
AT1G75240	5.769e-07	-3.04038	ZF-HD homeobox protein At4g24660 GN=At4g24660 OS=Arabidopsis thaliana (Mouse-ear cress) PE=1 SV=1	homeobox protein 33 [Arabidopsis thaliana]
AT5G24120	0	3.12984	RNA polymerase sigma factor 5 [Arabidopsis thaliana]
AT2G04070	1.11022e-16	4.46275	MATE efflux family protein [Arabidopsis thaliana]
AT4G03110	1.70899e-06	-1.72546	RNA-binding protein-defense related 1 [Arabidopsis thaliana]
AT2G28120	1.44369e-08	-2.39403	--	major facilitator protein [Arabidopsis thaliana]
AT5G06800	8.4069e-05	-1.67553	Protein PHR1-LIKE 1 GN=PHL1 OS=Arabidopsis thaliana (Mouse-ear cress) PE=1 SV=1	myb-like HTH transcriptional regulator family protein [Arabidopsis thaliana]
AT2G37890	0.000446425	1.68451	Mitochondrial adenine nucleotide transporter ADNT1 OS=Arabidopsis thaliana (Mouse-ear cress) PE=2 SV=1	mitochondrial substrate carrier family protein [Arabidopsis thaliana]
AT5G44568	1.46246e-08	3.38612	--	uncharacterized protein [Arabidopsis thaliana]
AT1G21910	0.000497269	-1.35287	Ethylene-responsive transcription factor ERF012 GN=ERF012 OS=Arabidopsis thaliana (Mouse-ear cress) PE=2 SV=1	ethylene-responsive transcription factor ERF012 [Arabidopsis thaliana]
AT5G46330	5.06005e-06	-2.49704	LRR receptor-like serine/threonine-protein kinase FLS2 [Arabidopsis thaliana]
AT2G26820	0.00107939	-1.71169	Putative protein PHLOEM PROTEIN 2-LIKE A3 GN=PP2A3 OS=Arabidopsis thaliana (Mouse-ear cress) PE=4 SV=1	phloem protein 2-LIKE A3 [Arabidopsis thaliana]
AT1G21000	0.00216626	-1.27046	--	PLATZ transcription factor family protein [Arabidopsis thaliana]
AT4G30140	0.000646002	-1.33633	GDSL esterase/lipase At4g30140 (Precursor) GN=At4g30140 OS=Arabidopsis thaliana (Mouse-ear cress) PE=2 SV=1	GDSL esterase/lipase [Arabidopsis thaliana]
AT3G61990	0.000354527	-1.37405	methyltransferase family protein 3 [Arabidopsis thaliana]
AT1G12610	0	-5.65505	Dehydration-responsive element-binding protein 1F GN=T12C24.14 OS=Arabidopsis thaliana (Mouse-ear cress) PE=2 SV=1	dehydration-responsive element-binding protein 1F [Arabidopsis thaliana]
AT5G52120	1.12519e-09	-2.91994	F-box protein PP2-A14 GN=MSG15.23 OS=Arabidopsis thaliana (Mouse-ear cress) PE=1 SV=1	F-box protein PP2-A14 [Arabidopsis thaliana]
AT5G48540	1.35447e-14	2.57423	Cysteine-rich repeat secretory protein 55 (Precursor) GN=CRRSP55 OS=Arabidopsis thaliana (Mouse-ear cress) PE=2 SV=1	receptor-like protein kinase-related family protein [Arabidopsis thaliana]
AT5G13900	3.11573e-06	1.67417	Lipid transfer-like protein VAS (Precursor) GN=VAS OS=Arabidopsis thaliana (Mouse-ear cress) PE=2 SV=1	lipid transfer-like protein VAS [Arabidopsis thaliana]
AT2G05540	0	-4.51725	glycine-rich protein [Arabidopsis thaliana]
AT3G14415	1.18773e-08	-1.93329	peroxisomal (S)-2-hydroxy-acid oxidase GLO2 [Arabidopsis thaliana]
AT5G62470	0.00365885	-1.76031	Myb transcription factor [Arabidopsis thaliana]
AT1G12370	0.00947092	1.2012	photolyase 1 [Arabidopsis thaliana]
AT1G23720	6.99441e-15	-2.51371	Extensin-2 (Precursor) GN=T14E10_160 OS=Arabidopsis thaliana (Mouse-ear cress) PE=2 SV=1	Proline-rich extensin-like family protein [Arabidopsis thaliana]
AT2G22970	0.00670794	-1.18329	serine carboxypeptidase-like 11 [Arabidopsis thaliana]
AT4G37070	1.82411e-06	-1.67416	patatin-related phospholipase A [Arabidopsis thaliana]
AT3G16370	1.39888e-14	-2.68935	GDSL esterase/lipase APG (Precursor) GN=APG OS=Arabidopsis thaliana (Mouse-ear cress) PE=1 SV=1	GDSL esterase/lipase [Arabidopsis thaliana]
AT5G52310	0.0047976	-1.21716	Low-temperature-induced 78 kDa protein GN=At5g52310 OS=Arabidopsis thaliana (Mouse-ear cress) PE=1 SV=2	low-temperature-responsive protein 78/desiccation-responsive protein 29A [Arabidopsis thaliana]
AT4G27030	0.000100009	1.63365	--	fatty acid desaturase A [Arabidopsis thaliana]
AT5G12940	0.00434718	1.21972	leucine-rich repeat-containing protein [Arabidopsis thaliana]
AT3G13432	4.16119e-08	2.46653	--	uncharacterized protein [Arabidopsis thaliana]
AT5G03640	0.00512789	-1.77697	protein kinase family protein [Arabidopsis thaliana]
AT1G29090	3.01981e-10	-3.9151	Ananain (Precursor) GN=AN1 OS=Ananas comosus (Pineapple) PE=1 SV=2	Cysteine proteinases superfamily protein [Arabidopsis thaliana]
AT4G23510	5.29901e-05	-1.57051	Protein PHLOEM PROTEIN 2-LIKE A6 GN=PP2A6 OS=Arabidopsis thaliana (Mouse-ear cress) PE=2 SV=1	TIR-NBS-LRR class disease resistance protein [Arabidopsis thaliana]
AT2G41670	0.000652478	1.51675	P-loop containing nucleoside triphosphate hydrolases superfamily protein [Arabidopsis thaliana]
AT5G17850	0.000248231	-1.42449	Sodium/calcium exchanger family protein [Arabidopsis thaliana]
AT1G06000	2.12579e-05	1.54769	UDP-glycosyltransferase 89C1 GN=UGT89C1 OS=Arabidopsis thaliana (Mouse-ear cress) PE=2 SV=1	UDP-glycosyltransferase 89C1 [Arabidopsis thaliana]
AT4G30690	0.00156192	-1.53643	translation initiation factor IF-3 [Arabidopsis thaliana]
AT1G02300	0.00924671	-2.15001	putative cathepsin B-like cysteine protease [Arabidopsis thaliana]
AT1G23390	9.97617e-05	-1.49235	F-box/kelch-repeat protein At1g23390 GN=At1g23390 OS=Arabidopsis thaliana (Mouse-ear cress) PE=2 SV=1	F-box/kelch-repeat protein [Arabidopsis thaliana]
AT3G59340	0	-4.46285	uncharacterized protein [Arabidopsis thaliana]
AT1G03600	1.27429e-05	-1.68991	Photosystem II repair protein PSB27-H1, chloroplastic (Precursor) OS=Arabidopsis thaliana (Mouse-ear cress) PE=1 SV=1	photosystem II Psb27 protein [Arabidopsis thaliana]
AT5G64810	1.45963e-06	1.80675	Probable WRKY transcription factor 51 GN=WRKY51 OS=Arabidopsis thaliana (Mouse-ear cress) PE=2 SV=1	putative WRKY transcription factor 51 [Arabidopsis thaliana]
AT4G16008	0.00821958	-2.45286	--	uncharacterized protein [Arabidopsis thaliana]
AT3G13760	2.34866e-05	-1.60079	--	cysteine/histidine-rich C1 domain-containing protein [Arabidopsis thaliana]
AT5G05250	0.00227146	-1.51283	Vegetative cell wall protein gp1 (Precursor) GN=GP1 OS=Chlamydomonas reinhardtii (Chlamydomonas smithii) PE=2 SV=1	uncharacterized protein [Arabidopsis thaliana]
AT5G33290	0.00229834	-1.31556	Xylogalacturonan beta-1,3-xylosyltransferase GN=XGD1 OS=Arabidopsis thaliana (Mouse-ear cress) PE=1 SV=2	xylogalacturonan beta-1,3-xylosyltransferase [Arabidopsis thaliana]
AT2G31141	1.32716e-12	2.44828	--	uncharacterized protein [Arabidopsis thaliana]
AT4G13860	0.000416094	-1.42901	RNA recognition motif-containing protein [Arabidopsis thaliana]
AT5G59030	0.00026013	1.6023	Copper transporter 1 GN=COPT1 OS=Arabidopsis thaliana (Mouse-ear cress) PE=2 SV=2	copper transporter 1 [Arabidopsis thaliana]
AT1G64930	1.56294e-05	1.6255	cytochrome P450, family 87, subfamily A, polypeptide 7 [Arabidopsis thaliana]
AT1G67870	0	-3.60438	Protein argonaute 1B GN=OSJNBa0005N02.3 OS=Oryza sativa subsp. japonica (Rice) PE=2 SV=3	glycine-rich protein [Arabidopsis thaliana]
AT5G23240	0.00149374	-1.47795	DNAJ heat shock N-terminal domain-containing protein [Arabidopsis thaliana]
AT1G18300	1.89293e-13	-2.38053	nudix hydrolase 4 [Arabidopsis thaliana]
AT5G49270	5.34914e-05	-1.52585	COBRA-like protein 9 (Precursor) GN=COBL9 OS=Arabidopsis thaliana (Mouse-ear cress) PE=2 SV=1	COBRA-like protein 9 [Arabidopsis thaliana]
AT1G44050	0.00034587	-2.13875	cysteine/histidine-rich C1-like domain-containing protein [Arabidopsis thaliana]
AT5G20250	0	-2.88551	Probable galactinol--sucrose galactosyltransferase 6 GN=F5O24.140 OS=Arabidopsis thaliana (Mouse-ear cress) PE=2 SV=2	putative galactinol--sucrose galactosyltransferase 6 [Arabidopsis thaliana]
AT3G56970	1.74146e-06	4.2431	Transcription factor ORG2 GN=F24I3.50 OS=Arabidopsis thaliana (Mouse-ear cress) PE=1 SV=1	transcription factor ORG2 [Arabidopsis thaliana]
AT2G34940	0.00701815	-1.60694	Vacuolar-sorting receptor 5 (Precursor) GN=F19I3.17 OS=Arabidopsis thaliana (Mouse-ear cress) PE=2 SV=1	vacuolar-sorting receptor 5 [Arabidopsis thaliana]
AT1G13300	4.60719e-07	-1.75061	Transcription factor PCL1 OS=Oryza sativa subsp. japonica (Rice) PE=2 SV=1	myb-like transcription factor family protein [Arabidopsis thaliana]
AT2G22760	9.36695e-13	-3.16325	Transcription factor bHLH19 GN=T30L20.2 OS=Arabidopsis thaliana (Mouse-ear cress) PE=2 SV=1	transcription factor bHLH19 [Arabidopsis thaliana]
AT2G37660	0.000405156	-1.38799	NAD(P)-binding Rossmann-fold-containing protein [Arabidopsis thaliana]
AT4G22780	0.00899523	-1.20777	ACT domain repeat 7 protein [Arabidopsis thaliana]
AT4G35770	0	-4.46285	senescence-associated protein DIN1 [Arabidopsis thaliana]
AT4G13395	0.00142841	-1.31595	--	protein rotundifolia like 12 [Arabidopsis thaliana]
AT3G61260	0.000808474	-1.32963	Uncharacterized protein At3g61260 GN=At3g61260 OS=Arabidopsis thaliana (Mouse-ear cress) PE=1 SV=1	remorin family protein [Arabidopsis thaliana]
AT1G15980	0.000390507	-1.73287	NAD(P)H dehydrogenase subunit 48 [Arabidopsis thaliana]
AT5G51460	0.00303624	1.28311	trehalose-phosphate phosphatase-like protein [Arabidopsis thaliana]
AT3G62550	0	-4.51519	drought responsive ATP-binding motif containing protein [Arabidopsis thaliana]
AT2G40240	0.000241143	1.94371	Pentatricopeptide repeat-containing protein At2g40240, mitochondrial (Precursor) GN=At2g40240 OS=Arabidopsis thaliana (Mouse-ear cress) PE=2 SV=1	pentatricopeptide repeat-containing protein [Arabidopsis thaliana]
AT1G30360	0.000179488	-1.45626	--	Early-responsive to dehydration stress protein (ERD4) [Arabidopsis thaliana]
AT1G80820	0	2.74402	cinnamoyl-CoA reductase [Arabidopsis thaliana]
AT1G18470	0.000157566	-1.4263	MND1-interacting protein 1 GN=MIP1 OS=Arabidopsis thaliana (Mouse-ear cress) PE=1 SV=1	transmembrane Fragile-X-F-associated protein [Arabidopsis thaliana]
AT1G08990	0.00063905	-1.41736	plant glycogenin-like starch initiation protein 5 [Arabidopsis thaliana]
AT5G52390	0.00392606	-2.16871	--	PAR1 protein [Arabidopsis thaliana]
AT1G01190	1.11022e-16	-2.91583	cytochrome P450, family 78, subfamily A, polypeptide 8 [Arabidopsis thaliana]
AT1G13100	5.91601e-05	-1.66479	cytochrome P450 71B29 [Arabidopsis thaliana]
AT5G42290	0.000860033	3.02165	--	transcription activator-related protein [Arabidopsis thaliana]
AT1G17420	2.39648e-07	-1.88684	Lipoxygenase 3, chloroplastic (Precursor) GN=LOX3 OS=Arabidopsis thaliana (Mouse-ear cress) PE=2 SV=1	lipoxygenase 3 [Arabidopsis thaliana]
AT4G28110	5.76206e-14	3.17475	myb domain protein 41 [Arabidopsis thaliana]
AT4G36670	1.1122e-07	-2.08482	putative polyol transporter 6 [Arabidopsis thaliana]
AT2G44500	0.000255436	-1.40715	Uncharacterized protein At1g04910 GN=At1g04910 OS=Arabidopsis thaliana (Mouse-ear cress) PE=1 SV=1	O-fucosyltransferase family protein [Arabidopsis thaliana]
AT3G45700	2.52243e-13	-2.5592	probable nitrate excretion transporter 5 [Arabidopsis thaliana]
AT5G45650	0.0010509	-1.7565	subtilase family protein [Arabidopsis thaliana]
AT3G58990	0.00464951	-1.20344	isopropylmalate isomerase 1 [Arabidopsis thaliana]
AT3G16470	6.85008e-13	-2.32975	Myrosinase-binding protein-like At3g16470 GN=At3g16470 OS=Arabidopsis thaliana (Mouse-ear cress) PE=1 SV=1	JA-responsive protein 1 [Arabidopsis thaliana]
AT1G25440	0.00171539	-2.00136	Zinc finger protein CONSTANS-LIKE 16 GN=COL16 OS=Arabidopsis thaliana (Mouse-ear cress) PE=2 SV=2	zinc finger protein CONSTANS-LIKE 16 [Arabidopsis thaliana]
AT1G13670	0.000969492	-1.31599	--	uncharacterized protein [Arabidopsis thaliana]
AT3G45650	0.000108333	-1.45095	nitrate excretion transporter1 [Arabidopsis thaliana]
AT1G45474	0.000607576	-1.66151	Chlorophyll a-b binding protein P4, chloroplastic (Precursor) GN=lhcA-P4 OS=Pisum sativum (Garden pea) PE=1 SV=1	photosystem I light harvesting complex protein 5 [Arabidopsis thaliana]
AT5G09420	8.46043e-05	1.52529	translocon at the outer membrane of chloroplasts 64-V [Arabidopsis thaliana]
AT1G50060	2.367e-13	-3.02299	putative pathogenesis-related protein [Arabidopsis thaliana]
AT2G20670	2.69588e-11	-2.4072	--	uncharacterized protein [Arabidopsis thaliana]
AT1G53830	9.5269e-05	-1.45505	Pectinesterase 2 (Precursor) GN=T18A20.6 OS=Arabidopsis thaliana (Mouse-ear cress) PE=2 SV=2	pectin methylesterase 2 [Arabidopsis thaliana]
AT3G59940	3.69226e-08	-2.14346	F-box/kelch-repeat protein SKIP20 GN=SKIP20 OS=Arabidopsis thaliana (Mouse-ear cress) PE=1 SV=1	F-box/kelch-repeat protein SKIP20 [Arabidopsis thaliana]
AT4G25940	1.22332e-10	-3.23446	Putative clathrin assembly protein At4g25940 GN=At4g25940 OS=Arabidopsis thaliana (Mouse-ear cress) PE=2 SV=1	ENTH/ANTH/VHS superfamily protein [Arabidopsis thaliana]
AT2G03760	0	3.26985	Cytosolic sulfotransferase 12 GN=F19B11.21 OS=Arabidopsis thaliana (Mouse-ear cress) PE=1 SV=2	sulphotransferase 12 [Arabidopsis thaliana]
AT1G10760	5.07171e-08	-1.85823	alpha-glucan water dikinase 1 [Arabidopsis thaliana]
AT5G58260	1.4872e-07	-2.7753	--	NADH dehydrogenase-like complex N [Arabidopsis thaliana]
AT1G51913	7.76543e-07	3.41301	--	unknown [Arabidopsis thaliana]
AT3G63160	0	-3.78736	--	uncharacterized protein [Arabidopsis thaliana]
AT5G22410	0.000246872	-1.52669	Peroxidase 60 (Precursor) GN=MWD9.21 OS=Arabidopsis thaliana (Mouse-ear cress) PE=1 SV=1	peroxidase 60 [Arabidopsis thaliana]
AT2G21530	3.3517e-05	-2.45917	Zeaxanthin epoxidase, chloroplastic (Precursor) OS=Solanum lycopersicum (Tomato) PE=2 SV=1	SMAD/FHA domain-containing protein [Arabidopsis thaliana]
AT2G02630	8.96771e-07	-1.91064	--	cysteine/histidine-rich C1 domain-containing protein [Arabidopsis thaliana]
AT5G06690	1.10159e-06	-2.99602	Thioredoxin-like 3-1, chloroplastic (Precursor) GN=WCRKC1 OS=Arabidopsis thaliana (Mouse-ear cress) PE=2 SV=3	WCRKC thioredoxin 1 [Arabidopsis thaliana]
AT5G19850	0.000121876	1.74636	hydrolase, alpha/beta fold family protein [Arabidopsis thaliana]
AT5G28500	1.13246e-05	-1.74405	--	uncharacterized protein [Arabidopsis thaliana]
AT5G61410	0.00792397	-1.1649	D-ribulose-5-phosphate-3-epimerase [Arabidopsis thaliana]
AT5G39580	2.69826e-08	1.87892	Peroxidase 62 (Precursor) OS=Arabidopsis thaliana (Mouse-ear cress) PE=2 SV=1	peroxidase 62 [Arabidopsis thaliana]
AT5G14650	0.000192693	-2.32178	pectin lyase-like superfamily protein [Arabidopsis thaliana]
AT2G25660	0.0081062	-1.20415	--	embryo defective 2410 protein [Arabidopsis thaliana]
AT4G22690	0.00169095	1.28433	cytochrome P450, family 706, subfamily A, polypeptide 1 [Arabidopsis thaliana]
AT1G54940	5.82544e-05	-2.36595	putative UDP-glucuronate:xylan alpha-glucuronosyltransferase 4 [Arabidopsis thaliana]
AT2G04050	0	4.81252	MATE efflux family protein [Arabidopsis thaliana]
AT1G14170	0.00143004	-1.29644	KH domain-containing protein At4g18375 GN=At4g18375 OS=Arabidopsis thaliana (Mouse-ear cress) PE=2 SV=1	RNA-binding KH domain-containing protein [Arabidopsis thaliana]
AT5G44920	8.19745e-07	-2.22238	Vesicle-associated protein 1-4 GN=PVA14 OS=Arabidopsis thaliana (Mouse-ear cress) PE=2 SV=1	Toll-Interleukin-Resistance domain-containing protein [Arabidopsis thaliana]
AT1G02640	3.40494e-07	-1.78672	probable beta-D-xylosidase 2 [Arabidopsis thaliana]
AT2G23600	0.00704344	-1.18433	methylesterase 2 [Arabidopsis thaliana]
AT1G60970	0.00201133	2.74657	Coatomer subunit zeta-1 GN=At1g60970 OS=Arabidopsis thaliana (Mouse-ear cress) PE=2 SV=1	coatomer subunit zeta-1 [Arabidopsis thaliana]
AT2G05100	6.66134e-15	3.19774	Chlorophyll a-b binding protein 151, chloroplastic (Precursor) GN=CAB-151 OS=Gossypium hirsutum (Upland cotton) PE=2 SV=2	photosystem II light harvesting complex protein 2.1 [Arabidopsis thaliana]
AT1G27320	0.0027664	-1.23986	histidine kinase 3 [Arabidopsis thaliana]
AT1G70320	0.0088782	-1.17703	ubiquitin-protein ligase 2 [Arabidopsis thaliana]
AT2G29750	0.000448347	-1.35933	UDP-glycosyltransferase 71C1 GN=UGT71C1 OS=Arabidopsis thaliana (Mouse-ear cress) PE=1 SV=1	UDP-glucosyl transferase 71C1 [Arabidopsis thaliana]
AT5G60660	4.26237e-12	-2.27759	putative aquaporin PIP2-4 [Arabidopsis thaliana]
AT4G14070	3.62363e-10	-2.8729	long-chain-fatty-acid--[acyl-carrier-protein] ligase AEE15 [Arabidopsis thaliana]
AT1G23870	7.81897e-08	-1.82983	putative alpha,alpha-trehalose-phosphate synthase [UDP-forming] 9 [Arabidopsis thaliana]
AT2G28970	0.000222369	-2.1042	putative leucine-rich repeat protein kinase [Arabidopsis thaliana]
AT1G17180	2.8223e-07	1.78438	glutathione S-transferase TAU 25 [Arabidopsis thaliana]
AT1G32870	0	2.97402	NAC domain-containing protein 78 GN=T32M21.10 OS=Arabidopsis thaliana (Mouse-ear cress) PE=2 SV=2	NAC domain protein 13 [Arabidopsis thaliana]
AT4G38940	2.26706e-08	1.96125	F-box/kelch-repeat protein At4g38940 GN=At4g38940 OS=Arabidopsis thaliana (Mouse-ear cress) PE=1 SV=1	F-box/kelch-repeat protein [Arabidopsis thaliana]
AT1G32540	0.00113052	-3.2519	Protein LOL1 GN=LOL1 OS=Arabidopsis thaliana (Mouse-ear cress) PE=2 SV=1	lsd one like 1 protein [Arabidopsis thaliana]
AT1G08550	0.00411849	-1.38183	Violaxanthin de-epoxidase, chloroplastic (Precursor) OS=Arabidopsis thaliana (Mouse-ear cress) PE=1 SV=1	Violaxanthin de-epoxidase [Arabidopsis thaliana]
AT1G01180	0.00456574	-1.25651	--	S-adenosyl-L-methionine-dependent methyltransferase domain-containing protein [Arabidopsis thaliana]
AT1G71380	2.51111e-08	-2.938	Endoglucanase 9 (Precursor) GN=CEL3 OS=Arabidopsis thaliana (Mouse-ear cress) PE=1 SV=1	endoglucanase 9 [Arabidopsis thaliana]
AT5G43880	0.000882334	-1.31635	--	uncharacterized protein [Arabidopsis thaliana]
AT2G18270	0.00720737	-1.28979	--	uncharacterized protein [Arabidopsis thaliana]
AT2G17840	1.7655e-06	-1.67924	--	senescence/dehydration related protein [Arabidopsis thaliana]
AT2G36120	0.00884218	-1.3094	Glycine-rich cell wall structural protein (Precursor) GN=At3g17050 OS=Arabidopsis thaliana (Mouse-ear cress) PE=4 SV=2	glycine-rich protein [Arabidopsis thaliana]
AT2G20260	1.2624e-06	-1.79335	Photosystem I reaction center subunit IV B, chloroplastic (Precursor) GN=PSAE2 OS=Arabidopsis thaliana (Mouse-ear cress) PE=2 SV=1	photosystem I subunit E-2 [Arabidopsis thaliana]
AT3G62720	0.000744867	-1.34893	Xyloglucan 6-xylosyltransferase GN=XT1 OS=Arabidopsis thaliana (Mouse-ear cress) PE=1 SV=1	xyloglucan 6-xylosyltransferase [Arabidopsis thaliana]
AT1G18200	3.54829e-10	-2.49216	Ras-related protein RABA6b [Arabidopsis thaliana]
AT1G15870	0.000798362	1.74887	Uncharacterized protein At2g39795, mitochondrial (Precursor) GN=At2g39795 OS=Arabidopsis thaliana (Mouse-ear cress) PE=1 SV=1	mitochondrial glycoprotein family protein [Arabidopsis thaliana]
AT4G24580	0.00346524	-1.38885	Rho GTPase-activating protein REN1 GN=REN1 OS=Arabidopsis thaliana (Mouse-ear cress) PE=1 SV=2	Rho GTPase activating protein REN1 [Arabidopsis thaliana]
AT1G23090	3.7836e-07	-2.18759	sulfate transporter 3.3 [Arabidopsis thaliana]
AT3G26650	5.33806e-11	-2.1844	glyceraldehyde-3-phosphate dehydrogenase A subunit [Arabidopsis thaliana]
AT5G59780	6.34989e-08	-1.94724	transcription factor MYB59 [Arabidopsis thaliana]
AT1G56250	0	4.17412	F-box protein VBF GN=F14G9.14 OS=Arabidopsis thaliana (Mouse-ear cress) PE=1 SV=1	F-box protein PP2-B14 [Arabidopsis thaliana]
AT1G79860	5.33868e-05	-2.93136	Rho guanine nucleotide exchange factor 8 GN=ROPGEF8 OS=Arabidopsis thaliana (Mouse-ear cress) PE=1 SV=1	RHO guanyl-nucleotide exchange factor 12 [Arabidopsis thaliana]
AT5G49900	0.00141985	-1.30407	Beta-glucosidase, GBA2 type family protein [Arabidopsis thaliana]
AT1G54740	0.000309014	-1.47095	Protein FANTASTIC FOUR 3 GN=FAF3 OS=Arabidopsis thaliana (Mouse-ear cress) PE=2 SV=1	uncharacterized protein [Arabidopsis thaliana]
AT5G06000	0.00594481	1.4318	eukaryotic translation initiation factor 3G2 [Arabidopsis thaliana]
AT1G11080	2.22045e-16	2.82983	Serine carboxypeptidase-like 31 (Precursor) GN=SCPL31 OS=Arabidopsis thaliana (Mouse-ear cress) PE=2 SV=2	serine carboxypeptidase-like 31 [Arabidopsis thaliana]
AT1G69830	0.000771674	-1.333	alpha-amylase-like 3 [Arabidopsis thaliana]
AT2G33850	9.24261e-13	-3.19793	Protein E6 GN=E6 OS=Gossypium hirsutum (Upland cotton) PE=2 SV=1	uncharacterized protein [Arabidopsis thaliana]
AT3G16240	0.00305966	-1.26789	aquaporin TIP2-1 [Arabidopsis thaliana]
AT2G02710	6.37373e-07	-1.81943	PAS/LOV protein B [Arabidopsis thaliana]
AT1G14780	1.16463e-05	-1.64567	MACPF domain-containing protein At1g14780 GN=At1g14780 OS=Arabidopsis thaliana (Mouse-ear cress) PE=2 SV=1	MAC/Perforin domain-containing protein [Arabidopsis thaliana]
AT3G32030	9.072e-05	-1.96115	Terpenoid synthase 30 GN=TPS30 OS=Arabidopsis thaliana (Mouse-ear cress) PE=2 SV=1	terpenoid synthase 30 [Arabidopsis thaliana]
AT3G09960	2.00513e-07	-2.66385	calcineurin-like metallo-phosphoesterase-like protein [Arabidopsis thaliana]
AT4G31940	0	5.67049	cytochrome P450, family 82, subfamily C, polypeptide 4 [Arabidopsis thaliana]
AT4G12800	4.38593e-05	-1.49847	Photosystem I reaction center subunit XI, chloroplastic (Precursor) GN=PSAL OS=Arabidopsis thaliana (Mouse-ear cress) PE=1 SV=2	photosystem I subunit L [Arabidopsis thaliana]
AT1G30370	6.35869e-08	1.83857	DAD1-like acylhydrolase [Arabidopsis thaliana]
AT2G43660	0.0091556	2.02126	Glucan endo-1,3-beta-glucosidase (Precursor) GN=GLC1 OS=Triticum aestivum (Wheat) PE=2 SV=1	carbohydrate-binding X8 domain-containing protein [Arabidopsis thaliana]
AT5G40340	0.0015234	-1.28057	DEAD-box ATP-dependent RNA helicase 42 GN=RH42 OS=Arabidopsis thaliana (Mouse-ear cress) PE=1 SV=2	PWWP domain-containing protein [Arabidopsis thaliana]
AT5G07580	1.81789e-07	-1.8037	Ethylene-responsive transcription factor ERF106 GN=ERF106 OS=Arabidopsis thaliana (Mouse-ear cress) PE=2 SV=1	ethylene-responsive transcription factor ERF106 [Arabidopsis thaliana]
AT1G20840	0.000618916	-1.35694	tonoplast monosaccharide transporter1 [Arabidopsis thaliana]
AT5G41790	1.71114e-05	-1.55121	Putative WEB family protein At1g65010, chloroplastic (Precursor) GN=At1g65010 OS=Arabidopsis thaliana (Mouse-ear cress) PE=1 SV=1	COP1-interactive protein 1 [Arabidopsis thaliana]
AT2G43150	0	-2.85065	Extensin-2 (Precursor) GN=T14E10_160 OS=Arabidopsis thaliana (Mouse-ear cress) PE=2 SV=1	Proline-rich extensin-like family protein [Arabidopsis thaliana]
AT1G09090	0.000143252	-1.43777	Respiratory burst oxidase homolog protein B GN=RBOHB OS=Arabidopsis thaliana (Mouse-ear cress) PE=2 SV=1	Respiratory burst oxidase-B [Arabidopsis thaliana]
AT2G35050	0.000514218	-1.35528	protein kinase family protein [Arabidopsis thaliana]
AT5G66816	0.00307755	2.34394	--	uncharacterized protein [Arabidopsis thaliana]
AT3G48360	0	-4.25386	BTB/POZ and TAZ domain-containing protein 2 GN=BT2 OS=Arabidopsis thaliana (Mouse-ear cress) PE=1 SV=1	TAC1-mediated telomerase activation pathway protein BT2 [Arabidopsis thaliana]
AT5G47920	0.000215173	1.78756	--	uncharacterized protein [Arabidopsis thaliana]
AT3G18390	0.00517433	-1.22562	Chloroplastic group IIA intron splicing facilitator CRS1, chloroplastic (Precursor) GN=CRS1 OS=Zea mays (Maize) PE=1 SV=1	CRS1 / YhbY (CRM) domain-containing protein [Arabidopsis thaliana]
AT1G08900	0.000279208	-2.34719	sugar transporter ERD6-like 2 [Arabidopsis thaliana]
AT4G37290	0	4.3126	--	uncharacterized protein [Arabidopsis thaliana]
AT1G29025	0.00300001	-1.24887	--	Calcium-binding EF-hand family protein [Arabidopsis thaliana]
AT5G23660	5.08815e-13	-3.26251	Bidirectional sugar transporter SWEET12 GN=MQM1.8 OS=Arabidopsis thaliana (Mouse-ear cress) PE=2 SV=1	bidirectional sugar transporter SWEET12 [Arabidopsis thaliana]
AT1G06160	0.000173341	-2.12381	Ethylene-responsive transcription factor ERF094 GN=F9P14.2 OS=Arabidopsis thaliana (Mouse-ear cress) PE=2 SV=1	ethylene-responsive transcription factor ERF094 [Arabidopsis thaliana]
AT2G46830	6.49851e-09	3.32515	Protein CCA1 GN=CCA1 OS=Arabidopsis thaliana (Mouse-ear cress) PE=1 SV=1	protein CCA1 [Arabidopsis thaliana]
AT2G22930	0.0062659	-1.27106	UDP-glycosyltransferase 79B8 GN=UGT79B8 OS=Arabidopsis thaliana (Mouse-ear cress) PE=2 SV=1	UDP-glycosyltransferase 79B8 [Arabidopsis thaliana]
AT5G26270	0	-3.91079	--	uncharacterized protein [Arabidopsis thaliana]
AT5G61160	4.50751e-14	-3.8491	Agmatine coumaroyltransferase GN=ACT OS=Arabidopsis thaliana (Mouse-ear cress) PE=1 SV=1	anthocyanin 5-aromatic acyltransferase 1 [Arabidopsis thaliana]
AT4G10060	3.05296e-05	-2.75114	beta-glucosidase, GBA2 type family protein [Arabidopsis thaliana]
AT4G20460	0.000986659	-1.33206	putative UDP-arabinose 4-epimerase 3 [Arabidopsis thaliana]
AT2G23100	2.36918e-07	-2.21455	--	cysteine/histidine-rich C1 domain-containing protein [Arabidopsis thaliana]
AT1G62660	0.00618621	-1.247	beta-fructofuranosidase [Arabidopsis thaliana]
AT5G22530	0	3.56733	--	uncharacterized protein [Arabidopsis thaliana]
AT2G41100	0.0060739	1.24346	calmodulin-like protein 4 [Arabidopsis thaliana]
AT3G14850	0.00145604	-1.41132	--	protein trichome birefringence-like 41 [Arabidopsis thaliana]
AT5G58210	0.00337523	1.3019	--	hydroxyproline-rich glycoprotein family protein [Arabidopsis thaliana]
AT5G17040	1.88738e-15	3.03663	UDP-glycosyltransferase 78D4 [Arabidopsis thaliana]
AT4G04640	4.665e-05	-1.50348	ATP synthase gamma chain 1 [Arabidopsis thaliana]
AT4G15490	6.91856e-06	1.89968	UDP-glycosyltransferase 84A3 OS=Arabidopsis thaliana (Mouse-ear cress) PE=1 SV=1	putative sinapic acid:UDP-glucose glucosyltransferase [Arabidopsis thaliana]
AT1G09750	0.00944596	-1.15906	Aspartic proteinase nepenthesin-1 (Precursor) GN=nep1 OS=Nepenthes gracilis (Slender pitcher plant) PE=1 SV=1	aspartyl protease-like protein [Arabidopsis thaliana]
AT1G14540	9.38717e-10	2.03743	Peroxidase 4 (Precursor) OS=Arabidopsis thaliana (Mouse-ear cress) PE=3 SV=1	peroxidase 4 [Arabidopsis thaliana]
AT5G24110	0	5.10863	Probable WRKY transcription factor 30 GN=WRKY30 OS=Arabidopsis thaliana (Mouse-ear cress) PE=2 SV=1	WRKY DNA-binding protein 30 [Arabidopsis thaliana]
AT5G44130	2.53131e-14	-2.87311	Fasciclin-like arabinogalactan protein 13 (Precursor) GN=FLA13 OS=Arabidopsis thaliana (Mouse-ear cress) PE=1 SV=1	fasciclin-like arabinogalactan protein 13 [Arabidopsis thaliana]
AT2G33585	0.00427011	1.28743	--	uncharacterized protein [Arabidopsis thaliana]
AT5G38430	2.22045e-16	-2.70291	ribulose bisphosphate carboxylase small chain 1B [Arabidopsis thaliana]
AT1G77530	0	-3.39643	O-methyltransferase family protein [Arabidopsis thaliana]
AT4G04040	1.21796e-08	-2.0721	pyrophosphate--fructose-6-phosphate 1-phosphotransferase [Arabidopsis thaliana]
AT5G07200	0.00413944	2.04812	gibberellin 20 oxidase 3 [Arabidopsis thaliana]
AT5G63020	0.000467121	-1.74102	Probable disease resistance protein At5g63020 GN=At5g63020 OS=Arabidopsis thaliana (Mouse-ear cress) PE=2 SV=2	CC-NBS-LRR class disease resistance protein [Arabidopsis thaliana]
AT1G03130	0.0018413	-1.29752	Photosystem I reaction center subunit II-2, chloroplastic (Precursor) GN=psaD2 OS=Arabidopsis thaliana (Mouse-ear cress) PE=1 SV=1	photosystem I reaction center subunit D-2 [Arabidopsis thaliana]
AT3G50610	3.40537e-09	2.67113	--	unknown [Arabidopsis thaliana]
AT2G01610	3.05296e-05	-2.75114	21 kDa protein (Precursor) OS=Daucus carota (Carrot) PE=2 SV=1	invertase/pectin methylesterase inhibitor-like protein [Arabidopsis thaliana]
AT3G45970	0.000276854	-1.39429	Expansin-like A1 (Precursor) GN=F16L2_180 OS=Arabidopsis thaliana (Mouse-ear cress) PE=2 SV=1	expansin-like A1 [Arabidopsis thaliana]
AT1G53620	1.3535e-06	2.54228	Sulfated surface glycoprotein 185 (Precursor) OS=Volvox carteri (Green alga) PE=1 SV=1	uncharacterized protein [Arabidopsis thaliana]
AT2G38540	7.781e-08	-1.85475	Non-specific lipid-transfer protein 1 (Precursor) GN=LTP1 OS=Arabidopsis thaliana (Mouse-ear cress) PE=2 SV=1	non-specific lipid-transfer protein 1 [Arabidopsis thaliana]
AT5G54145	0.00542816	-1.74689	--	uncharacterized protein [Arabidopsis thaliana]
AT2G37130	5.55112e-16	-2.61409	Peroxidase 21 (Precursor) GN=T2N18.11 OS=Arabidopsis thaliana (Mouse-ear cress) PE=1 SV=1	peroxidase [Arabidopsis thaliana]
AT5G17760	0.000896414	1.31822	P-loop containing nucleoside triphosphate hydrolases superfamily protein [Arabidopsis thaliana]
AT5G52050	3.72717e-06	-1.65558	MATE efflux family protein [Arabidopsis thaliana]
AT3G29030	7.7896e-05	-2.89969	Expansin-A5 (Precursor) OS=Arabidopsis thaliana (Mouse-ear cress) PE=2 SV=1	expansin A5 [Arabidopsis thaliana]
AT5G63560	1.5218e-07	-1.81322	Omega-hydroxypalmitate O-feruloyl transferase GN=MEE6.11 OS=Arabidopsis thaliana (Mouse-ear cress) PE=1 SV=1	HXXXD-type acyl-transferase-like protein [Arabidopsis thaliana]
AT4G15390	6.73104e-05	-1.51361	BAHD acyltransferase At5g47980 GN=BAHD1 OS=Arabidopsis thaliana (Mouse-ear cress) PE=2 SV=1	HXXXD-type acyl-transferase family protein [Arabidopsis thaliana]
AT1G78280	1.75754e-05	-1.5561	F-box protein At1g78280 GN=At1g78280 OS=Arabidopsis thaliana (Mouse-ear cress) PE=2 SV=3	transferase [Arabidopsis thaliana]
AT4G14040	7.50519e-11	-2.23953	Selenium-binding protein 2 OS=Arabidopsis thaliana (Mouse-ear cress) PE=2 SV=1	selenium-binding protein 2 [Arabidopsis thaliana]
AT1G03060	0.00219462	-1.25572	Guanine nucleotide-binding protein subunit beta-like protein OS=Nicotiana plumbaginifolia (Leadwort-leaved tobacco) PE=1 SV=1	WD/BEACH domain protein SPIRRIG [Arabidopsis thaliana]
AT5G41660	2.66286e-05	-4.00823	--	uncharacterized protein [Arabidopsis thaliana]
AT1G30400	0.000419673	-1.39237	glutathione S-conjugate transporting ATPase [Arabidopsis thaliana]
AT3G20380	0.000180278	-1.44714	Ubiquitin carboxyl-terminal hydrolase 12 GN=UBP12 OS=Arabidopsis thaliana (Mouse-ear cress) PE=1 SV=2	TRAF-like family protein [Arabidopsis thaliana]
AT5G20850	0.00717676	1.44262	DNA repair protein RAD51-like 1 [Arabidopsis thaliana]
AT2G23910	3.51855e-07	1.77383	Rossmann-fold NAD(P)-binding domain-containing protein [Arabidopsis thaliana]
AT5G58140	0.00376096	-1.42676	phototropin 2 [Arabidopsis thaliana]
AT1G42970	1.60909e-06	-1.6805	glyceraldehyde-3-phosphate dehydrogenase B [Arabidopsis thaliana]
AT5G65207	3.52797e-10	-2.16166	--	uncharacterized protein [Arabidopsis thaliana]
AT4G38420	0	-2.91002	protein SKU5 similar 9 [Arabidopsis thaliana]
AT5G37490	9.10383e-15	2.99689	U-box domain-containing protein 21 GN=PUB21 OS=Arabidopsis thaliana (Mouse-ear cress) PE=2 SV=1	U-box domain-containing protein 21 [Arabidopsis thaliana]
AT2G43480	0.000573252	1.61992	Probable peroxidase 26 (Precursor) GN=T1O24.22 OS=Arabidopsis thaliana (Mouse-ear cress) PE=2 SV=2	probable peroxidase 26 [Arabidopsis thaliana]
AT5G24380	0.00556466	1.19759	metal-nicotianamine transporter YSL2 [Arabidopsis thaliana]
AT1G29230	0.00108094	-2.29143	CBL-interacting serine/threonine-protein kinase 18 [Arabidopsis thaliana]
AT1G72150	2.52358e-08	-1.89823	Patellin-1 GN=PATL1 OS=Arabidopsis thaliana (Mouse-ear cress) PE=1 SV=2	patellin-1 [Arabidopsis thaliana]
AT3G05770	0.000682363	-2.48839	--	uncharacterized protein [Arabidopsis thaliana]
AT3G09520	1.1533e-12	2.88308	--	exocyst subunit exo70 family protein H4 [Arabidopsis thaliana]
AT5G36180	4.29056e-06	-1.7452	Serine carboxypeptidase-like 1 (Precursor) GN=SCPL1 OS=Arabidopsis thaliana (Mouse-ear cress) PE=2 SV=1	serine carboxypeptidase-like 1 [Arabidopsis thaliana]
AT4G40090	0.000847523	-1.32402	Classical arabinogalactan protein 3 (Precursor) GN=AGP3 OS=Arabidopsis thaliana (Mouse-ear cress) PE=2 SV=1	arabinogalactan protein 3 [Arabidopsis thaliana]
AT5G49440	0.00116642	-1.3075	--	uncharacterized protein [Arabidopsis thaliana]
AT5G24230	0.00135392	-1.52964	GDSL esterase/lipase At4g10955 GN=At4g10955 OS=Arabidopsis thaliana (Mouse-ear cress) PE=2 SV=1	lipase class 3-related protein [Arabidopsis thaliana]
AT3G22910	7.13129e-06	1.62422	putative calcium-transporting ATPase 13 [Arabidopsis thaliana]
AT2G35940	0.000444541	-1.37626	BEL1-like homeodomain protein 1 GN=F11F19.15 OS=Arabidopsis thaliana (Mouse-ear cress) PE=1 SV=1	BEL1-like homeodomain 1 [Arabidopsis thaliana]
AT1G78000	9.11696e-06	-1.59923	sulfate transporter 1;2 [Arabidopsis thaliana]
AT5G64100	0	-2.72481	Peroxidase 69 (Precursor) GN=MHJ24.8 OS=Arabidopsis thaliana (Mouse-ear cress) PE=1 SV=1	peroxidase 69 [Arabidopsis thaliana]
AT4G22212	0.00817154	-1.17327	Defensin-like protein 98 (Precursor) GN=At4g22212 OS=Arabidopsis thaliana (Mouse-ear cress) PE=3 SV=1	defensin-like protein 98 [Arabidopsis thaliana]
AT3G23150	3.85742e-06	-1.73485	ethylene receptor 2 [Arabidopsis thaliana]
AT4G36580	0.00176594	1.43846	AAA-type ATPase family protein [Arabidopsis thaliana]
AT2G36800	0	4.99621	UDP-glycosyltransferase 73C5 GN=F13K3.20 OS=Arabidopsis thaliana (Mouse-ear cress) PE=2 SV=1	UDP-glycosyltransferase 73C5 [Arabidopsis thaliana]
AT4G03280	8.12354e-07	-1.7279	cytochrome b6-f complex iron-sulfur subunit [Arabidopsis thaliana]
AT2G15900	7.80989e-05	-1.53243	--	phox domain-containing protein [Arabidopsis thaliana]
AT5G56960	6.48725e-10	4.08435	Putative transcription factor bHLH041 GN=MHM17.7 OS=Arabidopsis thaliana (Mouse-ear cress) PE=4 SV=1	putative transcription factor bHLH041 [Arabidopsis thaliana]
AT3G53800	0.00982643	-1.915	ARM REPEAT PROTEIN INTERACTING WITH ABF2 GN=ARIA OS=Arabidopsis thaliana (Mouse-ear cress) PE=1 SV=2	hsp70-interacting protein FES1B-like protein [Arabidopsis thaliana]
AT1G24575	4.73939e-06	-3.75068	--	uncharacterized protein [Arabidopsis thaliana]
AT2G45740	4.45487e-07	-2.05525	Peroxisomal membrane protein 11D GN=PEX11D OS=Arabidopsis thaliana (Mouse-ear cress) PE=1 SV=2	peroxisomal membrane protein 11D [Arabidopsis thaliana]
AT5G53970	0.000595586	1.53081	tyrosine aminotransferase [Arabidopsis thaliana]
AT1G51470	2.09146e-07	-1.84572	myrosinase 5 [Arabidopsis thaliana]
AT2G04500	0.000307542	1.52315	--	cysteine/histidine-rich C1 domain-containing protein [Arabidopsis thaliana]
AT2G40390	0.000237483	-2.0398	--	uncharacterized protein [Arabidopsis thaliana]
AT2G24980	2.03837e-13	-2.4577	Extensin-2 (Precursor) GN=T14E10_160 OS=Arabidopsis thaliana (Mouse-ear cress) PE=2 SV=1	Proline-rich extensin-like family protein [Arabidopsis thaliana]
AT1G75350	0.00241274	-1.27848	50S ribosomal protein L31 [Arabidopsis thaliana]
AT3G26060	0.00314432	-1.265	peroxiredoxin Q [Arabidopsis thaliana]
AT5G25110	3.45273e-06	-1.99554	CBL-interacting serine/threonine-protein kinase 25 [Arabidopsis thaliana]
AT3G04290	0.00010546	-2.16226	GDSL esterase/lipase LTL1 (Precursor) GN=LTL1 OS=Arabidopsis thaliana (Mouse-ear cress) PE=2 SV=1	Li-tolerant lipase 1 [Arabidopsis thaliana]
AT2G01520	0	-3.39225	MLP-like protein 328 GN=MLP328 OS=Arabidopsis thaliana (Mouse-ear cress) PE=2 SV=1	MLP-like protein 328 [Arabidopsis thaliana]
AT5G09570	0	6.92944	--	Cox19-like CHCH family protein [Arabidopsis thaliana]
AT1G48090	0.0010263	-1.31341	--	calcium-dependent lipid-binding family protein [Arabidopsis thaliana]
AT3G15840	2.34463e-08	-2.56551	--	post-illumination chlorophyll fluorescence increase protein [Arabidopsis thaliana]
AT5G18130	0.000165518	-1.46357	--	uncharacterized protein [Arabidopsis thaliana]
AT3G27960	3.59183e-07	-1.76789	tetratricopeptide repeat domain-containing protein [Arabidopsis thaliana]
AT4G15530	4.6717e-05	-1.77727	pyruvate, phosphate dikinase 1 [Arabidopsis thaliana]
AT5G51990	5.75417e-06	-3.10804	Dehydration-responsive element-binding protein 1D GN=MSG15.7 OS=Arabidopsis thaliana (Mouse-ear cress) PE=2 SV=1	unknown [Arabidopsis thaliana]
AT1G26250	0	-4.80842	Extensin-2 (Precursor) GN=T14E10_160 OS=Arabidopsis thaliana (Mouse-ear cress) PE=2 SV=1	Proline-rich extensin-like family protein [Arabidopsis thaliana]
AT2G29310	9.70119e-07	-2.91474	tropinone reductase-like protein [Arabidopsis thaliana]
AT1G53730	0.00767473	-1.16722	STRUBBELIG-receptor family 6 [Arabidopsis thaliana]
AT4G04890	6.2559e-10	-2.71247	Homeobox-leucine zipper protein PROTODERMAL FACTOR 2 GN=PDF2 OS=Arabidopsis thaliana (Mouse-ear cress) PE=2 SV=1	homeobox-leucine zipper protein PROTODERMAL FACTOR 2 [Arabidopsis thaliana]
AT2G34930	8.1731e-10	-2.07447	disease resistance-like protein/LRR domain-containing protein [Arabidopsis thaliana]
AT4G11360	1.9218e-13	2.41388	E3 ubiquitin-protein ligase RHA1B GN=RHA1B OS=Arabidopsis thaliana (Mouse-ear cress) PE=2 SV=1	E3 ubiquitin-protein ligase RHA1B [Arabidopsis thaliana]
AT4G33880	0.000727663	-1.71825	Transcription factor bHLH85 GN=F17I5.70 OS=Arabidopsis thaliana (Mouse-ear cress) PE=2 SV=1	transcription factor bHLH85 [Arabidopsis thaliana]
AT4G25970	0.00860744	-1.15895	phosphatidylserine decarboxylase 3 [Arabidopsis thaliana]
AT2G16660	0.00197171	-1.26592	Major facilitator superfamily protein [Arabidopsis thaliana]
AT3G15630	1.06043e-11	-2.37549	--	uncharacterized protein [Arabidopsis thaliana]
AT1G66700	5.41317e-08	2.23483	Probable S-adenosylmethionine-dependent methyltransferase At5g38100 GN=At5g38100 OS=Arabidopsis thaliana (Mouse-ear cress) PE=2 SV=1	SABATH family methyltransferase PXMT1 [Arabidopsis thaliana]
AT4G26220	3.72612e-07	-1.79539	putative caffeoyl-CoA O-methyltransferase [Arabidopsis thaliana]
AT2G37640	6.04247e-05	-1.7257	Expansin-A3 (Precursor) GN=F13M22.14 OS=Arabidopsis thaliana (Mouse-ear cress) PE=2 SV=1	expansin-A3 [Arabidopsis thaliana]
AT2G07671	0.000270392	1.52061	ATPase subunit 9 [Arabidopsis thaliana]
AT1G51270	0.00018906	-1.67543	vesicle-associated protein 1-4 [Arabidopsis thaliana]
AT1G74458	8.11378e-05	-1.51832	--	unknown [Arabidopsis thaliana]
AT5G05340	3.66489e-06	-2.56649	Peroxidase 52 (Precursor) GN=K18I23.14 OS=Arabidopsis thaliana (Mouse-ear cress) PE=2 SV=1	peroxidase 52 [Arabidopsis thaliana]
AT5G01870	9.2718e-08	-1.93478	Non-specific lipid-transfer protein 10 (Precursor) GN=LTP10 OS=Arabidopsis thaliana (Mouse-ear cress) PE=3 SV=1	pathogenesis-related lipid transfer protein [Arabidopsis thaliana]
AT4G38470	2.69507e-11	-2.1812	ACT-like protein tyrosine kinase family protein [Arabidopsis thaliana]
AT3G01680	0.000287156	-1.39333	--	uncharacterized protein [Arabidopsis thaliana]
AT5G10750	4.94321e-06	-1.61841	--	uncharacterized protein [Arabidopsis thaliana]
AT4G01430	0.00593197	1.21245	nodulin MtN21-like transporter family protein [Arabidopsis thaliana]
AT4G27400	1.10625e-08	-2.31914	--	late embryogenesis abundant protein-like protein [Arabidopsis thaliana]
AT1G07560	1.69756e-05	-1.77468	probable LRR receptor-like serine/threonine-protein kinase [Arabidopsis thaliana]
AT2G40180	5.32536e-06	3.74291	protein phosphatase 2C 5 [Arabidopsis thaliana]
AT3G03870	2.18075e-05	-1.83375	--	uncharacterized protein [Arabidopsis thaliana]
AT4G32260	8.96306e-05	-1.45907	F-type H+-transporting ATPase subunit b [Arabidopsis thaliana]
AT3G25597	9.57652e-07	1.99285	--	uncharacterized protein [Arabidopsis thaliana]
AT4G18510	0.0048173	-1.80966	CLE2p (Precursor) GN=CLE2 OS=Arabidopsis thaliana (Mouse-ear cress) PE=1 SV=1	protein CLAVATA3/ESR-related 2 [Arabidopsis thaliana]
AT5G26770	2.11803e-08	-2.04243	MAR-binding filament-like protein 1 GN=MFP1 OS=Arabidopsis thaliana (Mouse-ear cress) PE=1 SV=2	uncharacterized protein [Arabidopsis thaliana]
AT1G70100	6.76174e-05	-1.87079	Nucleolin 2 GN=K24M9.11 OS=Arabidopsis thaliana (Mouse-ear cress) PE=2 SV=1	uncharacterized protein [Arabidopsis thaliana]
AT5G47600	4.44089e-15	3.33977	14.7 kDa heat shock protein GN=HSP14.7 OS=Arabidopsis thaliana (Mouse-ear cress) PE=2 SV=1	heat shock protein 14.7 [Arabidopsis thaliana]
AT5G22390	2.28383e-07	2.93216	Protein FANTASTIC FOUR 3 GN=FAF3 OS=Arabidopsis thaliana (Mouse-ear cress) PE=2 SV=1	uncharacterized protein [Arabidopsis thaliana]
AT1G64900	4.10117e-08	2.03507	cytochrome P450 89A2 [Arabidopsis thaliana]
AT3G07800	0.00796603	1.1961	thymidine kinase [Arabidopsis thaliana]
AT1G49750	0.00900778	-1.46379	Uncharacterized protein At4g06744 (Precursor) GN=At4g06744 OS=Arabidopsis thaliana (Mouse-ear cress) PE=2 SV=1	leucine-rich repeat (LRR) family protein [Arabidopsis thaliana]
AT2G45220	1.49253e-10	-2.11287	Pectinesterase 17 (Precursor) GN=F4L23.27 OS=Arabidopsis thaliana (Mouse-ear cress) PE=2 SV=2	putative pectinesterase/pectinesterase inhibitor 17 [Arabidopsis thaliana]
AT3G16400	2.22045e-16	-2.63633	Nitrile-specifier protein 1 GN=NSP1 OS=Arabidopsis thaliana (Mouse-ear cress) PE=2 SV=2	Nitrile-specifier protein 1 [Arabidopsis thaliana]
AT1G31330	2.43701e-05	-1.53152	Photosystem I reaction center subunit III, chloroplastic (Precursor) GN=PSAF OS=Arabidopsis thaliana (Mouse-ear cress) PE=1 SV=1	photosystem I subunit F [Arabidopsis thaliana]
AT2G22860	6.57898e-05	-1.47984	Phytosulfokine-beta (Precursor) GN=PSK2 OS=Arabidopsis thaliana (Mouse-ear cress) PE=2 SV=1	phytosulfokine-beta [Arabidopsis thaliana]
AT3G56710	1.45875e-07	2.05094	Sigma factor binding protein 1, chloroplastic (Precursor) GN=SIB1 OS=Arabidopsis thaliana (Mouse-ear cress) PE=1 SV=1	sigma factor binding protein 1 [Arabidopsis thaliana]
AT4G09420	3.11175e-07	-2.4956	Putative disease resistance protein At4g11170 GN=At4g11170 OS=Arabidopsis thaliana (Mouse-ear cress) PE=2 SV=1	TIR-NBS class of disease resistance protein [Arabidopsis thaliana]
AT1G12040	1.69642e-13	-2.44576	Leucine-rich repeat extensin-like protein 1 (Precursor) GN=LRX1 OS=Arabidopsis thaliana (Mouse-ear cress) PE=1 SV=1	leucine-rich repeat extensin-like protein 1 [Arabidopsis thaliana]
AT3G47030	0.000349385	3.76597	F-box protein At3g47030 GN=At3g47030 OS=Arabidopsis thaliana (Mouse-ear cress) PE=2 SV=1	F-box protein [Arabidopsis thaliana]
AT4G15400	1.63748e-06	-1.86054	BAHD acyltransferase At5g47980 GN=BAHD1 OS=Arabidopsis thaliana (Mouse-ear cress) PE=2 SV=1	HXXXD-type acyl-transferase-like protein [Arabidopsis thaliana]
AT5G38200	1.58424e-08	1.90857	class I glutamine amidotransferase-like protein [Arabidopsis thaliana]
AT3G15240	0.000304739	1.40703	Transcription factor EMB1444 GN=EMB1444 OS=Arabidopsis thaliana (Mouse-ear cress) PE=2 SV=1	serine/threonine-protein kinase WNK (With No Lysine)-related protein [Arabidopsis thaliana]
AT3G44720	0.000206946	1.43529	arogenate dehydratase 4 [Arabidopsis thaliana]
AT2G38400	2.83122e-05	-1.5841	alanine:glyoxylate aminotransferase 3 [Arabidopsis thaliana]
AT5G49520	1.84253e-12	-2.41027	putative WRKY transcription factor 48 [Arabidopsis thaliana]
AT2G47140	7.4912e-05	1.50289	short-chain dehydrogenase reductase 3b [Arabidopsis thaliana]
AT4G24510	7.71529e-08	-2.93169	Omega-hydroxypalmitate O-feruloyl transferase GN=MEE6.11 OS=Arabidopsis thaliana (Mouse-ear cress) PE=1 SV=1	fatty acid elongation machinery component ECERIFERUM2 [Arabidopsis thaliana]
AT2G45050	0.00201025	1.3424	GATA transcription factor 2 GN=GATA2 OS=Arabidopsis thaliana (Mouse-ear cress) PE=2 SV=1	GATA transcription factor 2 [Arabidopsis thaliana]
AT1G33420	0.00797103	1.2098	PHD finger protein At1g33420 GN=At1g33420 OS=Arabidopsis thaliana (Mouse-ear cress) PE=1 SV=1	PHD finger protein [Arabidopsis thaliana]
AT4G37520	0.000288262	-1.39195	Peroxidase 50 (Precursor) OS=Arabidopsis thaliana (Mouse-ear cress) PE=1 SV=1	peroxidase 50 [Arabidopsis thaliana]
AT1G51805	2.51131e-05	-2.48085	leucine-rich repeat protein kinase family protein [Arabidopsis thaliana]
AT5G02640	0.00649762	1.40067	--	unknown [Arabidopsis thaliana]
AT4G26010	0.00823845	-1.16189	Peroxidase 44 (Precursor) GN=F20B18.120 OS=Arabidopsis thaliana (Mouse-ear cress) PE=2 SV=1	peroxidase 44 [Arabidopsis thaliana]
AT5G38410	0.000181511	-1.43737	ribulose bisphosphate carboxylase small chain 3B [Arabidopsis thaliana]
AT1G56150	0.000536349	2.50971	Auxin-induced protein X15 OS=Glycine max (Soybean) PE=2 SV=1	SAUR-like auxin-responsive protein [Arabidopsis thaliana]
AT1G72890	0.000873953	-2.38238	Putative disease resistance protein At4g11170 GN=At4g11170 OS=Arabidopsis thaliana (Mouse-ear cress) PE=2 SV=1	TIR-NBS class of disease resistance protein [Arabidopsis thaliana]
AT1G72790	2.0408e-09	-2.02427	Formin-like protein 14 GN=FH14 OS=Arabidopsis thaliana (Mouse-ear cress) PE=3 SV=3	hydroxyproline-rich glycoprotein family protein [Arabidopsis thaliana]
AT3G46110	2.55185e-05	2.15343	--	uncharacterized protein [Arabidopsis thaliana]
AT1G35350	2.3385e-06	-1.91344	phosphate transporter PHO1-8 [Arabidopsis thaliana]
AT4G12500	0.00176253	-1.72934	14 kDa proline-rich protein DC2.15 (Precursor) OS=Daucus carota (Carrot) PE=2 SV=1	bifunctional inhibitor/lipid-transfer protein/seed storage 2S albumin-like protein [Arabidopsis thaliana]
AT2G25900	4.17156e-06	-1.81252	Zinc finger CCCH domain-containing protein 23 GN=At2g25900 OS=Arabidopsis thaliana (Mouse-ear cress) PE=2 SV=1	putative Cys3His zinc finger protein ATCTH [Arabidopsis thaliana]
AT1G58290	0.00035968	-1.3757	glutamyl-tRNA reductase 1 [Arabidopsis thaliana]
AT3G63140	1.06616e-06	-1.81097	chloroplast stem-loop binding protein-41 [Arabidopsis thaliana]
AT1G07180	1.3096e-09	4.04196	alternative NAD(P)H dehydrogenase 1 [Arabidopsis thaliana]
AT2G37510	0.000191402	1.75586	RNA recognition motif-containing protein [Arabidopsis thaliana]
AT1G51402	0.00408467	-1.32729	Photosystem II 5 kDa protein, chloroplastic (Precursor) GN=PSBT OS=Arabidopsis thaliana (Mouse-ear cress) PE=3 SV=2	uncharacterized protein [Arabidopsis thaliana]
AT4G28240	3.61858e-06	-1.86456	--	putative wound-responsive protein [Arabidopsis thaliana]
AT1G52342	7.12631e-07	-2.21568	--	unknown [Arabidopsis thaliana]
AT2G21640	0	4.51425	--	uncharacterized protein [Arabidopsis thaliana]
AT3G16350	0.00324778	-1.24472	Transcription factor MYB1R1 OS=Solanum tuberosum (Potato) PE=2 SV=1	myb family transcription factor [Arabidopsis thaliana]
AT4G21750	8.37262e-10	-2.79914	Homeobox-leucine zipper protein MERISTEM L1 GN=ATML1 OS=Arabidopsis thaliana (Mouse-ear cress) PE=2 SV=1	homeobox-leucine zipper protein MERISTEM L1 [Arabidopsis thaliana]
AT3G16800	8.55798e-07	1.74585	putative protein phosphatase 2C [Arabidopsis thaliana]
AT1G65190	0.000381778	-2.17079	Probable inactive receptor-like protein kinase At1g65250 GN=At1g65250 OS=Arabidopsis thaliana (Mouse-ear cress) PE=2 SV=1	Protein kinase superfamily protein [Arabidopsis thaliana]
AT1G76650	0.000268042	-1.39901	Calcium-binding protein CML38 GN=CML38 OS=Arabidopsis thaliana (Mouse-ear cress) PE=2 SV=1	calcium-binding protein CML38 [Arabidopsis thaliana]
AT4G39740	0.00156067	1.70832	protein SCO1 homolog 2 [Arabidopsis thaliana]
AT2G44460	0.000198456	2.11254	beta glucosidase 28 [Arabidopsis thaliana]
AT3G49780	2.60429e-10	-2.11086	Phytosulfokine-beta (Precursor) GN=T16K5.130 OS=Arabidopsis thaliana (Mouse-ear cress) PE=2 SV=2	phytosulfokine 3 [Arabidopsis thaliana]
AT1G22570	6.0962e-11	-2.4813	putative peptide/nitrate transporter [Arabidopsis thaliana]
AT2G19800	1.61024e-09	-2.08459	Inositol oxygenase 2 GN=MIOX2 OS=Arabidopsis thaliana (Mouse-ear cress) PE=2 SV=2	myo-inositol oxygenase 2 [Arabidopsis thaliana]
AT2G01008	0	5.28871	--	uncharacterized protein [Arabidopsis thaliana]
AT2G31230	7.48825e-05	1.70136	Ethylene-responsive transcription factor 15 GN=F16D14.7 OS=Arabidopsis thaliana (Mouse-ear cress) PE=2 SV=1	ethylene-responsive transcription factor 15 [Arabidopsis thaliana]
AT3G60120	0	4.4655	beta glucosidase 27 [Arabidopsis thaliana]
AT1G51890	7.27782e-08	-2.14868	probable LRR receptor-like protein kinase [Arabidopsis thaliana]
AT5G47990	4.82464e-08	-1.8682	cytochrome P450 705A5 [Arabidopsis thaliana]
AT3G02550	0	-3.15658	LOB domain-containing protein 41 GN=F16B3.18 OS=Arabidopsis thaliana (Mouse-ear cress) PE=2 SV=1	LOB domain-containing protein 41 [Arabidopsis thaliana]
AT5G51440	4.17282e-07	1.77132	heat shock protein 23.5 [Arabidopsis thaliana]
AT2G15000	0.00155735	1.30477	--	uncharacterized protein [Arabidopsis thaliana]
AT1G67110	0	-2.90358	cytokinin hydroxylase [Arabidopsis thaliana]
AT5G26000	0	-3.04537	myrosinase 1 [Arabidopsis thaliana]
AT1G72910	0.000862248	-1.9095	Toll/interleukin-1 receptor-like protein GN=TIR OS=Arabidopsis thaliana (Mouse-ear cress) PE=1 SV=1	Toll-Interleukin-Resistance domain-containing protein [Arabidopsis thaliana]
AT4G33790	6.75637e-12	-3.52129	Fatty acyl-CoA reductase 3 GN=T16L1.280 OS=Arabidopsis thaliana (Mouse-ear cress) PE=2 SV=1	fatty acyl-CoA reductase CER4 [Arabidopsis thaliana]
AT4G27940	1.2958e-06	1.76564	Mitochondrial carrier protein MTM1 GN=MTM1 OS=Arabidopsis thaliana (Mouse-ear cress) PE=2 SV=1	manganese tracking factor for mitochondrial SOD2 [Arabidopsis thaliana]
AT3G22680	0.00828842	1.26352	Protein RDM1 GN=RDM1 OS=Arabidopsis thaliana (Mouse-ear cress) PE=1 SV=1	RNA-directed DNA methylation 1 protein [Arabidopsis thaliana]
AT5G35750	4.06228e-08	-1.9797	histidine kinase 2 [Arabidopsis thaliana]
AT1G54970	1.74538e-12	-2.50464	Proline-rich protein 1 (Precursor) OS=Arabidopsis thaliana (Mouse-ear cress) PE=2 SV=1	proline-rich protein 1 [Arabidopsis thaliana]
AT1G07050	7.10545e-05	-3.91818	Zinc finger protein CONSTANS-LIKE 6 GN=COL6 OS=Arabidopsis thaliana (Mouse-ear cress) PE=2 SV=2	CCT motif family protein [Arabidopsis thaliana]
AT3G13810	0.000607576	-1.66151	Zinc finger protein JACKDAW GN=F15A17.180 OS=Arabidopsis thaliana (Mouse-ear cress) PE=1 SV=1	protein indeterminate(ID)-domain 11 [Arabidopsis thaliana]
AT1G70880	0	-3.29425	MLP-like protein 34 GN=MLP34 OS=Arabidopsis thaliana (Mouse-ear cress) PE=2 SV=1	SRPBCC domain-containing protein [Arabidopsis thaliana]
AT2G07715	7.78425e-06	1.8859	60S ribosomal protein L2 [Arabidopsis thaliana]
AT1G27480	0.000119814	-2.22357	Lecithin-cholesterol acyltransferase-like 1 OS=Arabidopsis thaliana (Mouse-ear cress) PE=2 SV=1	Lecithin-cholesterol acyltransferase-like 1 [Arabidopsis thaliana]
AT5G09870	0.00564037	-1.19901	cellulose synthase A catalytic subunit 5 [UDP-forming] [Arabidopsis thaliana]
AT5G60100	4.12619e-05	-1.71811	Two-component response regulator-like APRR3 GN=APRR3 OS=Arabidopsis thaliana (Mouse-ear cress) PE=1 SV=1	pseudo-response regulator 3 [Arabidopsis thaliana]
AT2G30010	0.00762142	-1.29219	--	trichome birefringence-like 45 protein [Arabidopsis thaliana]
AT2G32620	0.00649014	-1.75462	cellulose synthase-like protein B2 [Arabidopsis thaliana]
AT4G01480	0.00558484	-1.19751	pyrophosphorylase 5 [Arabidopsis thaliana]
AT5G44680	0.00423289	-2.66858	putative 3-methyladenine glycosylase I [Arabidopsis thaliana]
AT2G15880	0	-3.93163	Pollen-specific leucine-rich repeat extensin-like protein 3 (Precursor) GN=PEX3 OS=Arabidopsis thaliana (Mouse-ear cress) PE=2 SV=1	pollen-specific leucine-rich repeat extensin-like protein 3 [Arabidopsis thaliana]
AT4G19960	1.91932e-05	-1.78998	K+ uptake permease 9 [Arabidopsis thaliana]
AT1G76430	4.37278e-05	-3.56332	putative inorganic phosphate transporter 1-9 [Arabidopsis thaliana]
AT1G05810	0.00388804	-1.31759	RAB GTPase homolog A5E [Arabidopsis thaliana]
AT1G35250	0.00589274	-1.29568	thioesterase family protein [Arabidopsis thaliana]
AT2G39510	2.65021e-12	2.53616	nodulin MtN21-like transporter family protein [Arabidopsis thaliana]
AT4G31950	0.000190146	3.43028	cytochrome P450, family 82, subfamily C, polypeptide 3 [Arabidopsis thaliana]
AT5G65530	0.00516317	-1.2098	protein kinase family protein [Arabidopsis thaliana]
AT5G20630	0	-3.47564	Germin-like protein subfamily 3 member 3 (Precursor) GN=At5g20630 OS=Arabidopsis thaliana (Mouse-ear cress) PE=1 SV=1	germin-like protein subfamily 3 member 3 [Arabidopsis thaliana]
AT5G44610	1.48259e-12	-2.30627	Plasma membrane-associated cation-binding protein 1 GN=F1C12.180 OS=Arabidopsis thaliana (Mouse-ear cress) PE=1 SV=1	microtubule-associated protein 18 [Arabidopsis thaliana]
AT5G47950	4.94205e-05	-1.53993	BAHD acyltransferase At5g47980 GN=BAHD1 OS=Arabidopsis thaliana (Mouse-ear cress) PE=2 SV=1	HXXXD-type acyl-transferase-like protein [Arabidopsis thaliana]
AT4G10270	4.03759e-05	-2.83126	--	putative wound-responsive protein [Arabidopsis thaliana]
AT2G01880	0.00661962	-1.2698	purple acid phosphatase 7 [Arabidopsis thaliana]
AT1G71720	0.000786924	-1.58965	ribosomal protein S1-like RNA-binding domain-containing protein [Arabidopsis thaliana]
AT1G08890	9.70374e-06	-1.67892	sugar transporter ERD6-like 1 [Arabidopsis thaliana]
AT1G73885	0.00107446	-1.43624	--	uncharacterized protein [Arabidopsis thaliana]
AT5G58780	0.00119265	1.83586	Z,E-mixed heptaprenyl diphosphate synthase [Arabidopsis thaliana]
AT5G02890	0.00499522	-1.42355	Rosmarinate synthase GN=RAS OS=Melissa officinalis (Lemon balm) PE=1 SV=1	HXXXD-type acyl-transferase-like protein [Arabidopsis thaliana]
AT2G20562	0.00721945	1.19326	--	unknown [Arabidopsis thaliana]
AT1G74710	5.78507e-07	1.79699	Isochorismate synthase 1 [Arabidopsis thaliana]
AT1G23130	0	-3.4795	MLP-like protein 31 GN=MLP31 OS=Arabidopsis thaliana (Mouse-ear cress) PE=2 SV=2	Bet v1-like allergen domain-containing protein [Arabidopsis thaliana]
AT3G15830	0.000234135	3.14696	--	phosphatidic acid phosphatase-related protein [Arabidopsis thaliana]
AT5G06630	5.29765e-12	-2.45985	Extensin-2 (Precursor) GN=T14E10_160 OS=Arabidopsis thaliana (Mouse-ear cress) PE=2 SV=1	proline-rich extensin-like family protein [Arabidopsis thaliana]
AT4G23420	0.000216412	-1.4754	NAD(P)-binding Rossmann-fold superfamily protein [Arabidopsis thaliana]
AT5G38940	2.8119e-07	-2.78957	Germin-like protein subfamily 1 member 11 (Precursor) GN=At5g38940 OS=Arabidopsis thaliana (Mouse-ear cress) PE=2 SV=1	germin-like protein subfamily 1 member 11 [Arabidopsis thaliana]
AT5G45500	0.000323809	-1.37989	Disease resistance RPP13-like protein 4 GN=RPP13L4 OS=Arabidopsis thaliana (Mouse-ear cress) PE=2 SV=2	RNI-like superfamily protein [Arabidopsis thaliana]
AT1G04770	0.00191923	-1.40789	--	Strong similarity to the beta-9 tubulin gene (178 gene product) gb|AF060248 [Arabidopsis thaliana]
AT2G25460	2.53282e-06	-1.65416	--	uncharacterized protein [Arabidopsis thaliana]
AT4G02040	0.000329775	1.69042	--	uncharacterized protein [Arabidopsis thaliana]
AT5G09500	0.00894016	2.44313	40S ribosomal protein S15-3 [Arabidopsis thaliana]
AT2G17930	0.00167992	-1.27422	phosphatidylinositol 3- and 4-kinase family protein with FAT domain [Arabidopsis thaliana]
AT5G61590	0	-3.58216	Ethylene-responsive transcription factor ERF107 GN=ERF107 OS=Arabidopsis thaliana (Mouse-ear cress) PE=2 SV=1	ethylene-responsive transcription factor ERF107 [Arabidopsis thaliana]
AT5G21950	0.00020503	-1.7606	hydrolase, alpha/beta fold family protein [Arabidopsis thaliana]
AT4G22505	0	-4.24364	Proline-rich extensin-like protein EPR1 (Precursor) GN=EPR1 OS=Arabidopsis thaliana (Mouse-ear cress) PE=2 SV=1	Bifunctional inhibitor/lipid-transfer protein/seed storage 2S albumin superfamily protein [Arabidopsis thaliana]
AT3G44870	0.000277642	-1.80458	Probable S-adenosylmethionine-dependent methyltransferase At5g37990 GN=At5g37990 OS=Arabidopsis thaliana (Mouse-ear cress) PE=2 SV=2	S-adenosyl-L-methionine-dependent methyltransferase [Arabidopsis thaliana]
AT3G46530	4.52676e-05	-1.67559	Disease resistance protein RPP13 GN=RPP13 OS=Arabidopsis thaliana (Mouse-ear cress) PE=2 SV=2	disease resistance protein RPP13 [Arabidopsis thaliana]
AT1G64200	0.00951676	-1.15116	V-type proton ATPase subunit E3 [Arabidopsis thaliana]
AT3G63210	0.00418616	-1.22049	--	uncharacterized protein [Arabidopsis thaliana]
AT1G07720	4.45423e-11	-2.84407	3-ketoacyl-CoA synthase 3 (Precursor) GN=KCS3 OS=Arabidopsis thaliana (Mouse-ear cress) PE=2 SV=3	3-ketoacyl-CoA synthase 3 [Arabidopsis thaliana]
AT1G03080	4.83951e-05	-1.49266	Putative WEB family protein At1g65010, chloroplastic (Precursor) GN=At1g65010 OS=Arabidopsis thaliana (Mouse-ear cress) PE=1 SV=1	kinase interacting (KIP1-like) protein [Arabidopsis thaliana]
AT4G37370	0	4.79113	cytochrome P450, family 81, subfamily D, polypeptide 8 [Arabidopsis thaliana]
AT1G17345	4.21885e-15	-3.72697	--	SAUR-like auxin-responsive family protein [Arabidopsis thaliana]
AT3G53670	2.65085e-09	4.71194	--	uncharacterized protein [Arabidopsis thaliana]
AT5G48010	0	-2.95669	thalianol synthase 1 [Arabidopsis thaliana]
AT3G18250	0.00111274	1.61415	--	putative membrane lipoprotein [Arabidopsis thaliana]
AT4G20000	1.67893e-11	2.27369	--	VQ motif-containing protein [Arabidopsis thaliana]
AT3G49760	3.29099e-05	1.95681	Transcriptional activator TAF-1 (Fragment) GN=TAF1 OS=Nicotiana tabacum (Common tobacco) PE=2 SV=1	basic leucine-zipper 5 [Arabidopsis thaliana]
AT3G23710	0.00811203	1.30264	Protein TIC 22-like, chloroplastic (Precursor) GN=MYM9.5 OS=Arabidopsis thaliana (Mouse-ear cress) PE=2 SV=1	Tic22-like family protein [Arabidopsis thaliana]
AT1G74880	0.000389766	-1.95028	--	NAD(P)H:plastoquinone dehydrogenase complex subunit O [Arabidopsis thaliana]
AT1G53540	0.00216672	2.37865	Contains similarity to 17.6 KD class I heat shock protein from Arabidopsis thaliana gi|P13853 and contains Hsp20/alpha crystallin PF|00011 and signal peptidase I PF|00461 domains. ESTs gb|AI998650, gb|AW004417, gb|AI998904 come from this gene [Arabidopsis thaliana]
AT5G08520	0.00167671	-1.30973	Transcription factor DIVARICATA GN=DIVARICATA OS=Antirrhinum majus (Garden snapdragon) PE=2 SV=1	duplicated SANT DNA-binding domain-containing protein [Arabidopsis thaliana]
AT2G32970	0.00350993	-1.35807	--	uncharacterized protein [Arabidopsis thaliana]
AT2G27385	2.47922e-05	-2.53966	--	pollen Ole e 1 allergen and extensin family protein [Arabidopsis thaliana]
AT4G00780	7.26291e-07	-2.67467	Ubiquitin carboxyl-terminal hydrolase 13 GN=UBP13 OS=Arabidopsis thaliana (Mouse-ear cress) PE=1 SV=1	TRAF-like family protein [Arabidopsis thaliana]
AT1G26240	0.000193022	-3.82214	Extensin-2 (Precursor) GN=T14E10_160 OS=Arabidopsis thaliana (Mouse-ear cress) PE=2 SV=1	Proline-rich extensin-like family protein [Arabidopsis thaliana]
AT2G41730	0	5.73519	--	uncharacterized protein [Arabidopsis thaliana]
AT3G61380	5.90267e-05	-1.57336	--	phosphatidylinositol N-acetyglucosaminlytransferase subunit P-like protein [Arabidopsis thaliana]
AT4G26490	0.00176246	-2.08147	Uncharacterized protein At1g08160 GN=At1g08160 OS=Arabidopsis thaliana (Mouse-ear cress) PE=2 SV=1	late embryogenesis abundant (LEA) hydroxyproline-rich glycoprotein family member [Arabidopsis thaliana]
AT4G02630	3.35176e-06	-1.91902	protein kinase family protein [Arabidopsis thaliana]
AT5G28080	4.9849e-13	-2.91967	putative serine/threonine-protein kinase WNK9 [Arabidopsis thaliana]
AT1G10020	0.00441241	-1.22818	--	uncharacterized protein [Arabidopsis thaliana]
AT3G61430	1.09544e-07	-1.84121	aquaporin PIP1-1 [Arabidopsis thaliana]
AT1G19715	0.00332523	-1.43688	Agglutinin OS=Castanea crenata (Japanese chestnut) PE=1 SV=1	Mannose-binding lectin superfamily protein [Arabidopsis thaliana]
AT1G28100	1.84838e-08	-2.12533	--	uncharacterized protein [Arabidopsis thaliana]
AT5G23930	0.0048382	1.75688	--	mitochondrial transcription termination factor family protein [Arabidopsis thaliana]
AT1G20070	7.34764e-07	1.8918	--	uncharacterized protein [Arabidopsis thaliana]
AT5G45930	0.00512789	-1.77697	magnesium chelatase subunit I2 [Arabidopsis thaliana]
AT1G04330	0.000489437	1.45556	Uncharacterized protein At4g14450, chloroplastic (Precursor) GN=At4g14450 OS=Arabidopsis thaliana (Mouse-ear cress) PE=2 SV=1	uncharacterized protein [Arabidopsis thaliana]
AT1G10170	1.94857e-10	2.0993	NF-X1-type zinc finger protein NFXL1 GN=NFXL1 OS=Arabidopsis thaliana (Mouse-ear cress) PE=2 SV=1	NF-X1-type zinc finger protein NFXL1 [Arabidopsis thaliana]
AT3G56070	0.00297436	1.24031	rotamase cyclophilin 2 [Arabidopsis thaliana]
AT5G04290	0.00796473	-1.17017	Putative transcription elongation factor SPT5 homolog 1 GN=At4g08350 OS=Arabidopsis thaliana (Mouse-ear cress) PE=1 SV=2	kow domain-containing transcription factor 1 [Arabidopsis thaliana]
AT3G02020	7.04722e-05	-1.50645	aspartokinase 3 [Arabidopsis thaliana]
AT4G19690	0	6.32691	Fe(2+) transport protein 1 (Precursor) GN=IRT1 OS=Arabidopsis thaliana (Mouse-ear cress) PE=1 SV=2	Fe(2+) transport protein 1 [Arabidopsis thaliana]
AT1G31580	8.56093e-12	-2.94664	--	protein ECS1 [Arabidopsis thaliana]
AT3G21180	6.08999e-07	-2.0584	calcium-transporting ATPase 9 [Arabidopsis thaliana]
AT1G22530	7.32747e-15	-2.50496	Patellin-2 GN=PATL2 OS=Arabidopsis thaliana (Mouse-ear cress) PE=1 SV=2	patellin 2 [Arabidopsis thaliana]
AT1G50560	0.000273661	-1.39916	cytochrome P450, family 705, subfamily A, polypeptide 25 [Arabidopsis thaliana]
AT2G26910	2.75834e-07	-1.9534	ABC transporter G family member 32 [Arabidopsis thaliana]
AT3G55630	0.00324267	-2.43582	folylpolyglutamate synthase [Arabidopsis thaliana]
AT3G14550	0.000129189	1.71437	geranylgeranyl pyrophosphate synthase 3 [Arabidopsis thaliana]
AT4G27300	1.14217e-05	-2.23506	G-type lectin S-receptor-like serine/threonine-protein kinase SD1-1 [Arabidopsis thaliana]
AT5G25980	1.99618e-13	-3.05072	myrosinase 2 [Arabidopsis thaliana]
AT1G30210	0.00324267	-2.43582	Transcription factor TCP24 GN=TCP24 OS=Arabidopsis thaliana (Mouse-ear cress) PE=1 SV=1	transcription factor TCP24 [Arabidopsis thaliana]
AT5G62520	3.33067e-16	-2.67318	Probable inactive poly [ADP-ribose] polymerase SRO5 GN=SRO5 OS=Arabidopsis thaliana (Mouse-ear cress) PE=1 SV=1	probable inactive poly [ADP-ribose] polymerase SRO5 [Arabidopsis thaliana]
AT1G33760	1.41354e-05	-2.52325	Ethylene-responsive transcription factor ERF022 GN=ERF022 OS=Arabidopsis thaliana (Mouse-ear cress) PE=2 SV=1	ethylene-responsive transcription factor ERF022 [Arabidopsis thaliana]
AT5G45380	0.000463745	-1.37674	urea-proton symporter DUR3 [Arabidopsis thaliana]
AT1G12780	0.0011051	-1.30713	UDP-D-glucose/UDP-D-galactose 4-epimerase 1 [Arabidopsis thaliana]
AT2G38240	6.7119e-08	-4.48673	2-oxoglutarate (2OG) and Fe(II)-dependent oxygenase-like protein [Arabidopsis thaliana]
AT2G39530	0.000353892	-1.43387	CASP-like protein At2g39530 GN=At2g39530 OS=Arabidopsis thaliana (Mouse-ear cress) PE=2 SV=1	uncharacterized protein [Arabidopsis thaliana]
AT3G47790	4.18093e-08	-2.4283	ABC transporter A family member 8 [Arabidopsis thaliana]
AT1G01560	2.38522e-06	2.31299	mitogen-activated protein kinase 11 [Arabidopsis thaliana]
AT3G49620	4.37278e-05	-3.56332	2-oxoacid-dependent dioxygenase-like protein DIN11 [Arabidopsis thaliana]
AT2G42870	2.2361e-06	-2.40181	Transcription factor bHLH140 GN=T10O8.20 OS=Arabidopsis thaliana (Mouse-ear cress) PE=4 SV=1	phy rapidly regulated 1 [Arabidopsis thaliana]
AT1G17200	1.01915e-07	-2.91442	CASP-like protein At1g17200 GN=At1g17200 OS=Arabidopsis thaliana (Mouse-ear cress) PE=2 SV=2	uncharacterized protein [Arabidopsis thaliana]
AT1G67860	0.0043242	-3.48842	--	uncharacterized protein [Arabidopsis thaliana]
AT3G11930	0.000157018	-1.42407	universal stress protein-like protein [Arabidopsis thaliana]
AT5G60890	7.95676e-05	-1.4755	myb domain protein 34 [Arabidopsis thaliana]
AT1G17620	3.33678e-05	-1.53432	Uncharacterized protein At1g08160 GN=At1g08160 OS=Arabidopsis thaliana (Mouse-ear cress) PE=2 SV=1	late embryogenesis abundant hydroxyproline-rich glycoprotein [Arabidopsis thaliana]
AT1G34260	0.00205483	-1.28239	Putative 1-phosphatidylinositol-3-phosphate 5-kinase FAB1D GN=FAB1D OS=Arabidopsis thaliana (Mouse-ear cress) PE=3 SV=1	putative 1-phosphatidylinositol-3-phosphate 5-kinase [Arabidopsis thaliana]
AT3G15950	1.74667e-11	-2.22465	WEB family protein At5g16730, chloroplastic (Precursor) GN=At5g16730 OS=Arabidopsis thaliana (Mouse-ear cress) PE=1 SV=1	DNA topoisomerase-like protein [Arabidopsis thaliana]
AT5G18860	0.00035139	-1.37553	nucleoside hydrolase 3 [Arabidopsis thaliana]
AT1G24020	0.000486877	-1.68716	MLP-like protein 423 OS=Arabidopsis thaliana (Mouse-ear cress) PE=2 SV=1	MLP-like protein 423 [Arabidopsis thaliana]
AT1G32060	4.60521e-13	-2.43857	phosphoribulokinase [Arabidopsis thaliana]
AT3G49790	0.000351569	-1.4782	Protein PHLOEM PROTEIN 2-LIKE A10 GN=PP2A10 OS=Arabidopsis thaliana (Mouse-ear cress) PE=2 SV=1	Carbohydrate-binding protein [Arabidopsis thaliana]
AT5G38350	0.000299761	-1.54331	TIR-NBS-LRR class disease resistance protein [Arabidopsis thaliana]
AT1G65570	4.19571e-11	-2.68724	Polygalacturonase (Precursor) OS=Prunus persica (Peach) PE=2 SV=1	polygalacturonase family protein [Arabidopsis thaliana]
AT1G14060	0.000539831	1.35447	--	F16A14.27 [Arabidopsis thaliana]
AT1G76590	0.00267544	-1.63618	--	PLATZ transcription factor family protein [Arabidopsis thaliana]
AT1G67000	0.00145059	2.2016	probable receptor-like protein kinase [Arabidopsis thaliana]
AT5G62150	6.05013e-05	1.77301	--	peptidoglycan-binding LysM domain-containing protein [Arabidopsis thaliana]
AT3G14530	0.000380133	1.49295	geranylgeranyl pyrophosphate synthase 9 [Arabidopsis thaliana]
AT3G50040	0.00501995	1.83408	--	uncharacterized protein [Arabidopsis thaliana]
AT4G21070	1.22461e-08	2.11006	protein BREAST CANCER SUSCEPTIBILITY 1-like protein [Arabidopsis thaliana]
AT2G42360	6.51149e-05	1.58311	E3 ubiquitin-protein ligase ATL41 GN=ATL41 OS=Arabidopsis thaliana (Mouse-ear cress) PE=1 SV=1	E3 ubiquitin-protein ligase ATL41 [Arabidopsis thaliana]
AT3G24300	0.000382376	-1.36932	ammonium transporter 1;3 [Arabidopsis thaliana]
AT5G38980	1.46949e-07	-2.35694	--	uncharacterized protein [Arabidopsis thaliana]
AT1G74930	3.78586e-14	-2.77245	Ethylene-responsive transcription factor ERF018 GN=ERF018 OS=Arabidopsis thaliana (Mouse-ear cress) PE=2 SV=1	ethylene-responsive transcription factor ERF018 [Arabidopsis thaliana]
AT5G28770	2.06248e-05	-1.68033	Basic leucine zipper 63 GN=T32B20.4 OS=Arabidopsis thaliana (Mouse-ear cress) PE=1 SV=1	basic leucine zipper 63 [Arabidopsis thaliana]
AT5G03120	0.000894732	-3.66491	--	uncharacterized protein [Arabidopsis thaliana]
AT1G75220	0.000551875	-1.34622	sugar transporter ERD6-like 6 [Arabidopsis thaliana]
AT1G78410	1.06113e-10	3.3793	--	VQ motif-containing protein [Arabidopsis thaliana]
AT2G39350	1.36291e-08	1.93568	ABC transporter G family member 1 [Arabidopsis thaliana]
AT5G17820	6.06334e-05	-1.49557	Peroxidase 57 (Precursor) OS=Arabidopsis thaliana (Mouse-ear cress) PE=1 SV=1	peroxidase 57 [Arabidopsis thaliana]
AT3G13080	8.99435e-10	2.03518	ABC transporter C family member 3 [Arabidopsis thaliana]
AT4G08400	2.5114e-08	-2.05938	Extensin-2 (Precursor) GN=T14E10_160 OS=Arabidopsis thaliana (Mouse-ear cress) PE=2 SV=1	Proline-rich extensin-like family protein [Arabidopsis thaliana]
AT5G40450	0	-3.17923	Putative WEB family protein At1g65010, chloroplastic (Precursor) GN=At1g65010 OS=Arabidopsis thaliana (Mouse-ear cress) PE=1 SV=1	uncharacterized protein [Arabidopsis thaliana]
AT3G58270	0.000113696	1.78399	phospholipase-like protein (PEARLI 4) with TRAF-like domain [Arabidopsis thaliana]
AT1G05320	1.88938e-06	-1.7648	WEB family protein At4g27595, chloroplastic (Precursor) GN=At4g27595 OS=Arabidopsis thaliana (Mouse-ear cress) PE=2 SV=1	uncharacterized protein [Arabidopsis thaliana]
AT5G38700	1.50324e-13	-2.50619	--	uncharacterized protein [Arabidopsis thaliana]
AT1G01140	4.52935e-10	-2.51103	CBL-interacting serine/threonine-protein kinase 9 [Arabidopsis thaliana]
AT3G28550	0	-2.83691	Extensin-2 (Precursor) GN=T14E10_160 OS=Arabidopsis thaliana (Mouse-ear cress) PE=2 SV=1	Proline-rich extensin-like family protein [Arabidopsis thaliana]
AT1G17147	1.05111e-06	1.73824	--	unknown [Arabidopsis thaliana]
AT2G28960	2.64233e-14	-2.88914	Leucine-rich repeat protein kinase family protein [Arabidopsis thaliana]
AT1G18970	9.6021e-09	-2.0274	Germin-like protein subfamily T member 1 (Precursor) OS=Arabidopsis thaliana (Mouse-ear cress) PE=2 SV=2	germin-like protein 4 [Arabidopsis thaliana]
AT1G21120	0	4.24384	O-methyltransferase family protein [Arabidopsis thaliana]
AT1G22710	2.89992e-08	-1.90366	sucrose transport protein SUC2 [Arabidopsis thaliana]
AT4G12545	0	-3.29787	14 kDa proline-rich protein DC2.15 (Precursor) OS=Daucus carota (Carrot) PE=2 SV=1	Bifunctional inhibitor/lipid-transfer protein/seed storage 2S albumin superfamily protein [Arabidopsis thaliana]
AT1G23010	0.000158593	1.49605	multi-copper oxidase [Arabidopsis thaliana]
AT2G46220	6.55247e-10	-2.27807	--	uncharacterized protein [Arabidopsis thaliana]
AT1G69526	0.00659171	1.20204	S-adenosyl-L-methionine-dependent methyltransferases superfamily protein [Arabidopsis thaliana]
AT3G16460	2.22045e-15	-2.58436	Myrosinase-binding protein-like At1g52040 GN=At1g52040 OS=Arabidopsis thaliana (Mouse-ear cress) PE=2 SV=1	jacalin-like lectin domain-containing protein [Arabidopsis thaliana]
AT2G16380	1.88327e-05	-2.5022	Patellin-3 GN=PATL3 OS=Arabidopsis thaliana (Mouse-ear cress) PE=1 SV=2	Sec14p-like phosphatidylinositol transfer family protein [Arabidopsis thaliana]
AT4G26690	4.03626e-09	-1.96688	glycerophosphoryl diester phosphodiesterase-like 3 [Arabidopsis thaliana]
AT5G64110	4.8386e-06	-2.22079	Peroxidase 70 (Precursor) GN=MHJ24.9 OS=Arabidopsis thaliana (Mouse-ear cress) PE=2 SV=1	peroxidase 70 [Arabidopsis thaliana]
AT1G26380	1.80386e-09	2.27652	FAD-binding and BBE domain-containing protein [Arabidopsis thaliana]
AT1G54730	0.00715521	-1.31059	sugar transporter ERD6-like 5 [Arabidopsis thaliana]
AT1G73260	0	-3.17496	Miraculin (Precursor) OS=Synsepalum dulcificum (Miracle fruit) PE=1 SV=3	kunitz trypsin inhibitor 1 [Arabidopsis thaliana]
AT3G21560	0	2.83903	UDP-glycosyltransferase 84A2 GN=MIL23.13 OS=Arabidopsis thaliana (Mouse-ear cress) PE=1 SV=1	sinapic acid:UDP-glucose glucosyltransferase [Arabidopsis thaliana]
AT3G21090	0.00152804	-2.14299	ABC transporter G family member 15 [Arabidopsis thaliana]
AT4G35180	1.87261e-11	2.99058	Lysine histidine transporter-like 7 GN=At4g35180 OS=Arabidopsis thaliana (Mouse-ear cress) PE=2 SV=2	LYS/HIS transporter 7 [Arabidopsis thaliana]
AT2G47460	0	3.12021	transcription factor MYB12 [Arabidopsis thaliana]
AT5G40090	0.00214431	-1.4202	Putative disease resistance protein At4g11170 GN=At4g11170 OS=Arabidopsis thaliana (Mouse-ear cress) PE=2 SV=1	TIR-NBS-LRR class disease resistance protein [Arabidopsis thaliana]
AT4G27450	2.01028e-10	-2.55055	Stem-specific protein TSJT1 GN=TSJT1 OS=Nicotiana tabacum (Common tobacco) PE=2 SV=1	aluminum induced protein with YGL and LRDR motifs [Arabidopsis thaliana]
AT5G60530	1.58996e-06	-1.68309	Vegetative cell wall protein gp1 (Precursor) GN=GP1 OS=Chlamydomonas reinhardtii (Chlamydomonas smithii) PE=2 SV=1	late embryogenesis abundant protein-like protein [Arabidopsis thaliana]
AT4G13250	0.00124569	-1.39701	probable chlorophyll(ide) b reductase NYC1 [Arabidopsis thaliana]
AT4G37010	0.00117704	-1.29938	centrin 2 [Arabidopsis thaliana]
AT3G05900	0.000746095	-1.33684	Zinc finger CCCH domain-containing protein 19 GN=F16F14 OS=Arabidopsis thaliana (Mouse-ear cress) PE=1 SV=3	neurofilament protein-related protein [Arabidopsis thaliana]
AT1G63820	0.00673204	1.30003	Zinc finger protein CONSTANS-LIKE 3 GN=COL3 OS=Arabidopsis thaliana (Mouse-ear cress) PE=1 SV=1	CCT motif family protein [Arabidopsis thaliana]
AT5G57655	5.8088e-12	-2.25385	Xylose isomerase GN=XYLA OS=Arabidopsis thaliana (Mouse-ear cress) PE=2 SV=2	xylose isomerase [Arabidopsis thaliana]
AT1G51860	7.92544e-07	-1.7787	putative LRR receptor-like serine/threonine-protein kinase [Arabidopsis thaliana]
AT1G63240	0.00923416	-1.53823	--	uncharacterized protein [Arabidopsis thaliana]
AT1G68010	4.51859e-07	-1.81299	hydroxypyruvate reductase [Arabidopsis thaliana]
AT4G15765	0.000144535	-1.61934	--	FAD/NAD(P)-binding oxidoreductase family protein [Arabidopsis thaliana]
AT2G19130	0.000360682	-1.42438	G-type lectin S-receptor-like serine/threonine-protein kinase [Arabidopsis thaliana]
AT3G01830	0.00914631	1.16588	putative calcium-binding protein CML40 [Arabidopsis thaliana]
AT5G36970	0.000393682	2.63693	Uncharacterized protein At1g08160 GN=At1g08160 OS=Arabidopsis thaliana (Mouse-ear cress) PE=2 SV=1	NDR1/HIN1-like 25 [Arabidopsis thaliana]
AT4G22030	0.000860033	3.02165	Probable F-box protein At4g22030 GN=At4g22030 OS=Arabidopsis thaliana (Mouse-ear cress) PE=4 SV=1	putative F-box protein [Arabidopsis thaliana]
AT3G58550	7.78812e-05	-1.46539	Uncharacterized GPI-anchored protein At1g27950 (Precursor) GN=At1g27950 OS=Arabidopsis thaliana (Mouse-ear cress) PE=1 SV=1	protease inhibitor/(LTP) family protein [Arabidopsis thaliana]
AT1G77380	3.3339e-09	-2.08293	Amino acid permease 3 GN=AAP3 OS=Arabidopsis thaliana (Mouse-ear cress) PE=1 SV=2	amino acid permease 3 [Arabidopsis thaliana]
AT5G42250	5.92377e-08	-1.86095	alcohol dehydrogenase-like 7 [Arabidopsis thaliana]
AT5G22500	2.72982e-05	-1.61971	fatty acyl-CoA reductase 1 [Arabidopsis thaliana]
AT4G28850	1.14277e-06	-2.82597	Probable xyloglucan endotransglucosylase/hydrolase protein 26 (Precursor) GN=F16A16.40 OS=Arabidopsis thaliana (Mouse-ear cress) PE=2 SV=1	xyloglucan endotransglucosylase/hydrolase 26 [Arabidopsis thaliana]
AT3G51240	2.39065e-10	2.09201	flavanone 3-hydroxylase [Arabidopsis thaliana]
AT1G66280	1.26873e-06	-1.70862	beta-glucosidase 22 [Arabidopsis thaliana]
AT1G64710	4.66316e-12	-2.70457	alcohol dehydrogenase-like 4 [Arabidopsis thaliana]
AT4G36060	0.00765076	1.41612	Transcription factor bHLH11 GN=T19K4.190 OS=Arabidopsis thaliana (Mouse-ear cress) PE=2 SV=2	transcription factor bHLH11 [Arabidopsis thaliana]
AT1G70260	1.56541e-14	5.39936	WAT1-related protein At1g70260 GN=At1g70260 OS=Arabidopsis thaliana (Mouse-ear cress) PE=2 SV=1	nodulin MtN21-like transporter UMAMIT36 [Arabidopsis thaliana]
AT1G70760	0.000173341	-2.12381	--	inorganic carbon transport protein-related protein [Arabidopsis thaliana]
AT4G18280	2.10353e-11	-2.37301	glycine-rich cell wall protein-like protein [Arabidopsis thaliana]
AT1G59860	0.00166665	1.68879	HSP20-like chaperone [Arabidopsis thaliana]
AT4G36880	2.04818e-08	1.93518	Germination-specific cysteine protease 1 (Precursor) GN=GCP1 OS=Arabidopsis thaliana (Mouse-ear cress) PE=2 SV=2	cysteine proteinase1 [Arabidopsis thaliana]
AT3G23230	2.39421e-09	4.29155	Ethylene-responsive transcription factor ERF098 GN=ERF098 OS=Arabidopsis thaliana (Mouse-ear cress) PE=1 SV=1	ethylene-responsive transcription factor ERF098 [Arabidopsis thaliana]
AT3G46080	1.29463e-09	2.09518	Zinc finger protein ZAT8 GN=ZAT8 OS=Arabidopsis thaliana (Mouse-ear cress) PE=2 SV=1	zinc finger protein ZAT8 [Arabidopsis thaliana]
AT3G22142	1.41802e-10	-3.07107	Proline-rich extensin-like protein EPR1 (Precursor) GN=EPR1 OS=Arabidopsis thaliana (Mouse-ear cress) PE=2 SV=1	protease inhibitor/seed storage/LTP family protein [Arabidopsis thaliana]
AT5G24780	8.88178e-16	-2.79413	Vegetative storage protein 1 (Precursor) GN=VSP1 OS=Arabidopsis thaliana (Mouse-ear cress) PE=2 SV=2	vegetative storage protein 1 [Arabidopsis thaliana]
AT1G64940	0.00114932	1.37599	cytochrome P450, family 87, subfamily A, polypeptide 6 [Arabidopsis thaliana]
AT4G22485	0	-3.77818	Proline-rich extensin-like protein EPR1 (Precursor) GN=EPR1 OS=Arabidopsis thaliana (Mouse-ear cress) PE=2 SV=1	protease inhibitor/seed storage/LTP family protein [Arabidopsis thaliana]
AT1G55480	0.0048394	-1.37981	--	ZKT protein containing PDZ, K-box and a TPR region [Arabidopsis thaliana]
AT3G14420	4.52812e-09	-2.00252	peroxisomal (S)-2-hydroxy-acid oxidase GLO1 [Arabidopsis thaliana]
AT2G22770	1.47917e-05	-1.57027	Transcription factor NAI1 GN=T30L20.3 OS=Arabidopsis thaliana (Mouse-ear cress) PE=2 SV=1	transcription factor NAI1 [Arabidopsis thaliana]
AT3G24550	0.00233726	-1.28517	Proline-rich receptor-like protein kinase PERK1 GN=PERK1 OS=Arabidopsis thaliana (Mouse-ear cress) PE=1 SV=1	proline-rich extensin-like receptor kinase 1 [Arabidopsis thaliana]
AT4G22517	3.20648e-05	-2.66039	14 kDa proline-rich protein DC2.15 (Precursor) OS=Daucus carota (Carrot) PE=2 SV=1	protease inhibitor/seed storage/LTP family protein [Arabidopsis thaliana]
ATCG00420	0.00129997	-2.2124	NADH dehydrogenase subunit J [Arabidopsis thaliana]
AT5G56100	7.78888e-12	-3.69599	--	glycine-rich protein / oleosin [Arabidopsis thaliana]
AT5G42200	5.81935e-08	-2.49042	E3 ubiquitin-protein ligase ATL23 GN=ATL23 OS=Arabidopsis thaliana (Mouse-ear cress) PE=1 SV=2	E3 ubiquitin-protein ligase ATL23 [Arabidopsis thaliana]
AT4G11650	4.32987e-15	-2.52503	Osmotin-like protein OSM34 (Precursor) GN=OSM34 OS=Arabidopsis thaliana (Mouse-ear cress) PE=2 SV=2	osmotin-like protein OSM34 [Arabidopsis thaliana]
AT4G16260	2.67787e-10	-2.09807	Glucan endo-1,3-beta-glucosidase major form (Precursor) GN=HGN1 OS=Hevea brasiliensis (Para rubber tree) PE=1 SV=2	putative beta-1,3-endoglucanase that interacts with the 30C02 cyst nematode effector. May play a role in host defense. [Arabidopsis thaliana]
AT4G10040	0.00022545	1.40309	cytochrome c-2 [Arabidopsis thaliana]
AT5G03570	2.06791e-08	-2.52645	Solute carrier family 40 member 2 GN=F12E4.370 OS=Arabidopsis thaliana (Mouse-ear cress) PE=2 SV=1	nickel transport protein FPN2 [Arabidopsis thaliana]
AT1G02660	4.39588e-06	-1.64162	--	alpha/beta-Hydrolases superfamily protein [Arabidopsis thaliana]
AT4G33220	1.9797e-06	-2.00447	Pectinesterase 44 (Precursor) GN=F4I10.150 OS=Arabidopsis thaliana (Mouse-ear cress) PE=2 SV=2	pectinesterase 44 [Arabidopsis thaliana]
AT5G03390	1.00603e-06	2.06961	--	uncharacterized protein [Arabidopsis thaliana]
AT5G59220	0.000459527	1.44678	putative protein phosphatase 2C 78 [Arabidopsis thaliana]
AT1G59865	1.12845e-05	4.08725	WEB family protein At4g27595, chloroplastic (Precursor) GN=At4g27595 OS=Arabidopsis thaliana (Mouse-ear cress) PE=2 SV=1	uncharacterized protein [Arabidopsis thaliana]
AT2G46510	0.00519994	-1.21347	Transcription factor ABA-INDUCIBLE bHLH-TYPE GN=F13A10.4 OS=Arabidopsis thaliana (Mouse-ear cress) PE=2 SV=2	transcription factor ABA-INDUCIBLE bHLH-TYPE [Arabidopsis thaliana]
AT3G56290	0	3.58025	--	uncharacterized protein [Arabidopsis thaliana]
AT1G50040	0	-4.00627	--	uncharacterized protein [Arabidopsis thaliana]
AT5G06570	6.66134e-16	-3.14126	probable carboxylesterase 15 [Arabidopsis thaliana]
AT4G26890	5.20007e-08	-2.1363	mitogen-activated protein kinase kinase kinase 16 [Arabidopsis thaliana]
AT1G56510	2.57311e-08	-2.70842	TIR-NB-LRR disease resistance protein [Arabidopsis thaliana]
AT4G24230	0.00032517	-1.402	Acyl-CoA-binding domain-containing protein 3 (Precursor) GN=ACBP3 OS=Arabidopsis thaliana (Mouse-ear cress) PE=1 SV=1	acyl-CoA-binding domain 3 [Arabidopsis thaliana]
AT1G56010	2.94589e-11	-2.33855	NAC domain-containing protein 21/22 OS=Arabidopsis thaliana (Mouse-ear cress) PE=1 SV=2	NAC domain-containing protein 21/22 [Arabidopsis thaliana]
AT3G02850	3.454e-07	-2.38613	potassium channel SKOR [Arabidopsis thaliana]
AT1G06460	7.75607e-09	-2.427	alpha-crystallin domain 32.1 [Arabidopsis thaliana]
AT1G19670	2.21069e-07	-3.10446	Chlorophyllase-1 GN=F6F9.28 OS=Arabidopsis thaliana (Mouse-ear cress) PE=1 SV=1	chlorophyllase 1 [Arabidopsis thaliana]
AT3G28345	7.29221e-10	-2.04609	ABC transporter B family member 15 [Arabidopsis thaliana]
AT1G14185	5.17651e-07	-2.16934	glucose-methanol-choline oxidoreductase-like protein [Arabidopsis thaliana]
AT1G34065	0.00536696	1.46814	Protein MITOFERRINLIKE 1, chloroplastic (Precursor) GN=MFL1 OS=Arabidopsis thaliana (Mouse-ear cress) PE=2 SV=1	S-adenosylmethionine carrier 2 [Arabidopsis thaliana]
AT2G18300	1.47832e-05	-2.34125	Transcription factor bHLH64 GN=T30D6.19 OS=Arabidopsis thaliana (Mouse-ear cress) PE=2 SV=3	transcription factor bHLH64 [Arabidopsis thaliana]
AT5G50920	0.00773748	-1.21387	ATP-dependent Clp protease ATP-binding subunit ClpC [Arabidopsis thaliana]
AT1G78780	0.000311919	-1.59833	Pathogen-related protein OS=Hordeum vulgare (Barley) PE=2 SV=2	pathogenesis-related protein [Arabidopsis thaliana]
AT2G19060	0.000245195	-2.67943	GDSL esterase/lipase At2g19060 (Precursor) GN=At2g19060 OS=Arabidopsis thaliana (Mouse-ear cress) PE=2 SV=1	SGNH hydrolase-type esterase family protein [Arabidopsis thaliana]
AT2G23270	0	5.62919	--	uncharacterized protein [Arabidopsis thaliana]
AT3G45730	0.000398959	1.54183	--	uncharacterized protein [Arabidopsis thaliana]
AT3G50820	4.80703e-05	-1.50772	Oxygen-evolving enhancer protein 1-2, chloroplastic (Precursor) GN=PSBO2 OS=Arabidopsis thaliana (Mouse-ear cress) PE=1 SV=1	oxygen-evolving enhancer protein 1-2 [Arabidopsis thaliana]
AT3G06460	3.46465e-05	-1.61765	--	membrane-associated elongase-like protein [Arabidopsis thaliana]
AT3G20340	0.00747424	-1.57148	--	uncharacterized protein [Arabidopsis thaliana]
AT5G47560	0.00213934	-1.25882	tonoplast dicarboxylate transporter [Arabidopsis thaliana]
AT3G20810	3.11483e-05	-1.54165	F-box protein At5g06550 GN=At5g06550 OS=Arabidopsis thaliana (Mouse-ear cress) PE=2 SV=1	2-oxoglutarate (2OG) and Fe(II)-dependent oxygenase superfamily protein [Arabidopsis thaliana]
AT1G64720	0.00822139	-1.18701	--	membrane related protein CP5 [Arabidopsis thaliana]
AT1G48500	0.00772582	-1.37058	Protein TIFY 6A GN=T1N15.11 OS=Arabidopsis thaliana (Mouse-ear cress) PE=1 SV=1	protein TIFY 6A [Arabidopsis thaliana]
AT1G77210	3.83841e-05	-3.30748	sugar transport protein 14 [Arabidopsis thaliana]
AT1G70850	2.22045e-16	-2.66032	MLP-like protein 34 GN=MLP34 OS=Arabidopsis thaliana (Mouse-ear cress) PE=2 SV=1	MLP-like protein 34 [Arabidopsis thaliana]
AT5G56080	0.00320529	1.2821	nicotianamine synthase 2 [Arabidopsis thaliana]
AT5G14800	0.00938527	1.19756	Pyrroline-5-carboxylate reductase GN=T9L3_100 OS=Arabidopsis thaliana (Mouse-ear cress) PE=2 SV=1	Pyrroline-5-carboxylate reductase [Arabidopsis thaliana]
AT5G13220	5.83407e-08	-2.04833	Protein TIFY 9 GN=T31B5.40 OS=Arabidopsis thaliana (Mouse-ear cress) PE=1 SV=1	protein TIFY 9 [Arabidopsis thaliana]
AT5G52760	6.17839e-13	2.77497	--	copper transport family protein [Arabidopsis thaliana]
AT2G28670	0.00465839	-1.25212	Dirigent protein 10 (Precursor) GN=T8O18.4 OS=Arabidopsis thaliana (Mouse-ear cress) PE=2 SV=1	protein ENHANCED SUBERIN 1 [Arabidopsis thaliana]
AT1G23550	0.000609628	1.78462	Probable inactive poly [ADP-ribose] polymerase SRO2 OS=Arabidopsis thaliana (Mouse-ear cress) PE=1 SV=1	probable inactive poly [ADP-ribose] polymerase SRO2 [Arabidopsis thaliana]
AT2G48090	8.3511e-13	-2.77073	--	uncharacterized protein [Arabidopsis thaliana]
AT5G23020	2.14369e-05	-1.56056	methylthioalkylmalate synthase 3 [Arabidopsis thaliana]
AT1G23205	0.000848183	-1.47192	21 kDa protein (Precursor) OS=Daucus carota (Carrot) PE=2 SV=1	plant invertase/pectin methylesterase inhibitor superfamily protein [Arabidopsis thaliana]
AT5G42900	0.000100638	-1.73846	--	cold regulated protein 27 [Arabidopsis thaliana]
AT5G14740	0	-3.08464	carbonic anhydrase 2 [Arabidopsis thaliana]
AT5G09840	0.000528491	1.4502	--	putative endonuclease or glycosyl hydrolase [Arabidopsis thaliana]
AT1G70700	0.0090162	-1.39553	Protein TIFY 7 GN=F5A18.12 OS=Arabidopsis thaliana (Mouse-ear cress) PE=1 SV=2	protein TIFY 7 [Arabidopsis thaliana]
AT5G64060	7.62118e-05	2.07463	NAC domain-containing protein 78 GN=T32M21.10 OS=Arabidopsis thaliana (Mouse-ear cress) PE=2 SV=2	NAC domain containing protein 103 [Arabidopsis thaliana]
AT1G74360	9.04815e-08	1.84682	putative LRR receptor-like serine/threonine-protein kinase [Arabidopsis thaliana]
AT1G77640	4.86536e-10	-2.23327	Ethylene-responsive transcription factor ERF013 GN=ERF013 OS=Arabidopsis thaliana (Mouse-ear cress) PE=2 SV=1	ethylene-responsive transcription factor ERF013 [Arabidopsis thaliana]
AT1G51090	0.00659978	-2.18558	CASP-like protein Sb04g002820 GN=Sb04g002820 OS=Sorghum bicolor (Sorghum) PE=3 SV=1	uncharacterized protein [Arabidopsis thaliana]
AT4G25960	7.2832e-06	-2.17297	P-glycoprotein 2 [Arabidopsis thaliana]
AT3G23700	1.15063e-05	-1.93806	ribosomal protein S1-like RNA-binding domain-containing protein [Arabidopsis thaliana]
AT5G63160	7.30527e-14	-2.53405	BTB/POZ and TAZ domain-containing protein 1 GN=BT1 OS=Arabidopsis thaliana (Mouse-ear cress) PE=1 SV=1	BTB and TAZ domain protein 1 [Arabidopsis thaliana]
AT3G04370	0.00244444	1.40045	Cysteine-rich repeat secretory protein 39 (Precursor) GN=CRRSP39 OS=Arabidopsis thaliana (Mouse-ear cress) PE=2 SV=2	plasmodesmata-located protein 4 [Arabidopsis thaliana]
AT1G58250	0.00568155	-1.1939	--	hypersensitive to PI starvation 4 [Arabidopsis thaliana]
AT1G18290	1.22125e-15	-3.06733	--	uncharacterized protein [Arabidopsis thaliana]
AT4G39770	5.21028e-13	-3.57246	probable trehalose-phosphate phosphatase H [Arabidopsis thaliana]
AT4G30430	8.02099e-08	1.98163	Tetraspanin-9 GN=TET9 OS=Arabidopsis thaliana (Mouse-ear cress) PE=2 SV=1	tetraspanin9 [Arabidopsis thaliana]
AT1G22690	4.03759e-05	-2.83126	Gibberellin-regulated protein 9 (Precursor) GN=GASA9 OS=Arabidopsis thaliana (Mouse-ear cress) PE=2 SV=1	gibberellin-regulated protein 9 [Arabidopsis thaliana]
AT4G14060	8.21565e-15	-2.90327	MLP-like protein 328 GN=MLP328 OS=Arabidopsis thaliana (Mouse-ear cress) PE=2 SV=1	major latex protein-like protein [Arabidopsis thaliana]
AT5G24640	0	5.75257	--	uncharacterized protein [Arabidopsis thaliana]
AT1G73330	0	-2.97909	Kunitz-type trypsin inhibitor KTI1 (Precursor) GN=KTI1 OS=Glycine max (Soybean) PE=2 SV=1	drought-repressed 4 protein [Arabidopsis thaliana]
AT5G02940	8.45171e-05	-2.50939	uncharacterized protein [Arabidopsis thaliana]
AT1G28330	0	-3.59272	Auxin-repressed 12.5 kDa protein OS=Fragaria ananassa (Strawberry) PE=2 SV=1	dormancy-associated protein-like 1 [Arabidopsis thaliana]
AT3G44326	0.00134181	-1.30621	F-box protein At3g44326 GN=At3g44326 OS=Arabidopsis thaliana (Mouse-ear cress) PE=2 SV=1	F-box protein [Arabidopsis thaliana]
AT4G33720	0	-4.67124	putative pathogenesis-related protein [Arabidopsis thaliana]
AT1G80920	4.93685e-07	-1.75858	chaperone protein dnaJ 8 [Arabidopsis thaliana]
AT1G77490	4.84574e-05	-1.89386	L-ascorbate peroxidase [Arabidopsis thaliana]
AT3G03280	0.000913	-1.36322	--	uncharacterized protein [Arabidopsis thaliana]
AT3G46970	3.14149e-05	-1.53702	alpha-glucan phosphorylase isozyme H [Arabidopsis thaliana]
AT1G75310	1.91822e-07	-1.86533	Auxilin-related protein 2 GN=At4g12770 OS=Arabidopsis thaliana (Mouse-ear cress) PE=1 SV=1	auxin-like 1 protein [Arabidopsis thaliana]
AT3G02110	4.25749e-06	-1.89891	Serine carboxypeptidase-like 25 (Precursor) GN=SCPL25 OS=Arabidopsis thaliana (Mouse-ear cress) PE=2 SV=2	serine carboxypeptidase-like 25 [Arabidopsis thaliana]
AT1G73310	5.58357e-05	-2.03286	Serine carboxypeptidase-like 4 (Precursor) GN=SCPL4 OS=Arabidopsis thaliana (Mouse-ear cress) PE=2 SV=1	serine carboxypeptidase-like 4 [Arabidopsis thaliana]
AT5G55050	0.00109668	-1.36022	GDSL esterase/lipase At5g55050 (Precursor) GN=At5g55050 OS=Arabidopsis thaliana (Mouse-ear cress) PE=2 SV=1	GDSL esterase/lipase [Arabidopsis thaliana]
AT2G45180	0.000240143	-1.40293	14 kDa proline-rich protein DC2.15 (Precursor) OS=Daucus carota (Carrot) PE=2 SV=1	protease inhibitor/seed storage/lipid transfer protein (LTP) family protein [Arabidopsis thaliana]
AT1G17840	0.000350984	-1.67829	ABC transporter G family member 11 [Arabidopsis thaliana]
AT1G32080	6.80819e-09	-2.32627	plastidal glycolate/glycerate translocator 1 [Arabidopsis thaliana]
AT1G27020	3.69696e-10	-2.09387	--	uncharacterized protein [Arabidopsis thaliana]
AT1G80870	0.000634857	-1.43109	putative receptor-like protein kinase [Arabidopsis thaliana]
AT3G26580	3.00858e-05	-1.55725	--	uncharacterized protein [Arabidopsis thaliana]
AT5G40890	1.66623e-08	-1.89974	chloride channel protein CLC-a [Arabidopsis thaliana]
AT1G73660	0.000230293	-1.45681	MAPKKK-like kinase [Arabidopsis thaliana]
AT3G21055	3.96258e-07	-1.79308	Photosystem II 5 kDa protein, chloroplastic (Precursor) GN=PSBT OS=Arabidopsis thaliana (Mouse-ear cress) PE=3 SV=2	photosystem II subunit T [Arabidopsis thaliana]
AT5G57220	0	3.21687	cytochrome P450, family 81, subfamily F, polypeptide 2 [Arabidopsis thaliana]
AT4G16680	0.00123003	1.49269	putative RNA helicase [Arabidopsis thaliana]
AT2G28830	8.6355e-05	1.60128	U-box E3 ubiquitin ligase [Arabidopsis thaliana]
ATCG00430	4.1857e-05	-2.30368	NADH dehydrogenase subunit K [Arabidopsis thaliana]
AT5G62480	2.84098e-05	1.53133	glutathione S-transferase tau 9 [Arabidopsis thaliana]
AT4G15910	2.71036e-06	1.65909	Late embryogenesis abundant protein Lea5 GN=LEA5 OS=Citrus sinensis (Sweet orange) PE=2 SV=1	drought-induced 21 protein [Arabidopsis thaliana]
AT3G23120	2.22167e-06	3.179	receptor like protein 38 [Arabidopsis thaliana]
AT1G05010	8.52745e-08	-1.83339	1-aminocyclopropane-1-carboxylate oxidase [Arabidopsis thaliana]
AT4G16563	1.88115e-10	-2.13557	Aspartic proteinase nepenthesin-1 (Precursor) GN=nep1 OS=Nepenthes gracilis (Slender pitcher plant) PE=1 SV=1	aspartyl protease family protein [Arabidopsis thaliana]
AT1G74670	5.55112e-16	-3.7005	Gibberellin-regulated protein 6 (Precursor) GN=GASA6 OS=Arabidopsis thaliana (Mouse-ear cress) PE=2 SV=1	gibberellin-regulated protein 6 [Arabidopsis thaliana]
AT4G25010	9.65493e-09	2.54722	Bidirectional sugar transporter SWEET14 GN=SWEET14 OS=Arabidopsis thaliana (Mouse-ear cress) PE=3 SV=1	bidirectional sugar transporter SWEET14 [Arabidopsis thaliana]
AT3G06880	0.00979613	-2.57564	transducin/WD-40 repeat-containing protein [Arabidopsis thaliana]
AT2G40000	7.41641e-05	-1.51721	Nematode resistance protein-like HSPRO2 GN=HSPRO2 OS=Arabidopsis thaliana (Mouse-ear cress) PE=1 SV=1	HS1 PRO-1 2-like protein [Arabidopsis thaliana]
AT4G25490	6.34769e-06	-1.89222	Dehydration-responsive element-binding protein 1B GN=M7J2.140 OS=Arabidopsis thaliana (Mouse-ear cress) PE=2 SV=2	dehydration-responsive element-binding protein 1B [Arabidopsis thaliana]
AT4G22710	0	2.72407	cytochrome P450, family 706, subfamily A, polypeptide 2 [Arabidopsis thaliana]
AT3G17650	0.00638216	-1.18423	putative metal-nicotianamine transporter YSL5 [Arabidopsis thaliana]
AT5G57980	0.00149138	1.48215	RNA polymerase II fifth largest subunit, C [Arabidopsis thaliana]
AT5G54100	5.77871e-13	2.37988	SPFH/Band 7/PHB domain-containing membrane-associated protein [Arabidopsis thaliana]
AT1G06490	0.00413516	-1.40095	Callose synthase 7 GN=F12K11.17 OS=Arabidopsis thaliana (Mouse-ear cress) PE=2 SV=3	callose synthase 7 [Arabidopsis thaliana]
AT2G22540	8.4646e-07	-2.28999	MADS-box protein SVP GN=SVP OS=Arabidopsis thaliana (Mouse-ear cress) PE=1 SV=1	MADS-box protein SVP [Arabidopsis thaliana]
AT5G19190	0.000231703	-1.6337	--	uncharacterized protein [Arabidopsis thaliana]
AT2G38940	2.03698e-05	-1.54313	inorganic phosphate transporter 1-4 [Arabidopsis thaliana]
AT2G44130	1.9797e-06	-2.00447	F-box/kelch-repeat protein At2g44130 GN=At2g44130 OS=Arabidopsis thaliana (Mouse-ear cress) PE=2 SV=2	F-box/kelch-repeat protein [Arabidopsis thaliana]
AT3G21150	1.74494e-12	3.6741	Putative zinc finger protein At1g68190 GN=At1g68190 OS=Arabidopsis thaliana (Mouse-ear cress) PE=2 SV=1	B-box 32 protein [Arabidopsis thaliana]
AT1G60140	1.75902e-09	-2.01711	putative alpha,alpha-trehalose-phosphate synthase [UDP-forming] 10 [Arabidopsis thaliana]
AT5G64170	0.000119077	1.72663	--	dentin sialophosphoprotein-like protein [Arabidopsis thaliana]
AT4G27860	2.95156e-06	-1.64622	--	vacuolar iron transporter-like protein [Arabidopsis thaliana]
AT1G52660	1.789e-05	-2.20405	Probable disease resistance protein At1g52660 GN=At1g52660 OS=Arabidopsis thaliana (Mouse-ear cress) PE=2 SV=1	probable disease resistance protein [Arabidopsis thaliana]
AT5G57480	6.29446e-07	-1.77889	AAA-type ATPase family protein [Arabidopsis thaliana]
AT2G28790	0.00115202	1.29986	Osmotin-like protein (Precursor) OS=Solanum lycopersicum (Tomato) PE=1 SV=1	pathogenesis-related thaumatin-like protein [Arabidopsis thaliana]
AT4G15740	0.00176246	-2.08147	Elicitor-responsive protein 3 OS=Oryza sativa subsp. japonica (Rice) PE=2 SV=1	calcium-dependent lipid-binding domain-containing protein [Arabidopsis thaliana]
AT4G29270	8.26479e-05	-1.46341	Acid phosphatase 1 (Precursor) GN=APS1 OS=Solanum lycopersicum (Tomato) PE=2 SV=1	HAD superfamily, subfamily IIIB acid phosphatase [Arabidopsis thaliana]
AT3G14680	1.09518e-05	-1.57831	cytochrome P450, family 72, subfamily A, polypeptide 14 [Arabidopsis thaliana]
AT1G80180	5.93861e-09	-1.97591	Uncharacterized protein At1g15400 GN=At1g15400 OS=Arabidopsis thaliana (Mouse-ear cress) PE=1 SV=2	MAPK kinase substrate [Arabidopsis thaliana]
AT5G64905	2.74525e-12	2.38579	Elicitor peptide 3 (Precursor) GN=MXK3 OS=Arabidopsis thaliana (Mouse-ear cress) PE=3 SV=2	elicitor peptide 3 [Arabidopsis thaliana]
AT5G64890	3.63073e-10	2.38023	Elicitor peptide 2 (Precursor) GN=MXK3.12 OS=Arabidopsis thaliana (Mouse-ear cress) PE=3 SV=1	elicitor peptide 2 [Arabidopsis thaliana]
AT2G12646	3.23917e-07	1.96751	--	PLATZ transcription factor family protein [Arabidopsis thaliana]
AT4G17600	0.00341416	-1.42997	--	light-harvesting-like protein Lil3:1 [Arabidopsis thaliana]
AT4G38690	0.000137612	-2.05562	--	1-phosphatidylinositol phosphodiesterase-related protein [Arabidopsis thaliana]
AT2G17550	0.00829552	-1.17906	--	uncharacterized protein [Arabidopsis thaliana]
AT2G17660	3.55271e-14	-2.81995	RPM1-interacting protein 4 GN=RIN4 OS=Arabidopsis thaliana (Mouse-ear cress) PE=1 SV=1	RPM1-interacting protein 4-like protein [Arabidopsis thaliana]
AT1G70230	0.00937552	-1.16502	--	trichome birefringence-like 27 protein [Arabidopsis thaliana]
AT1G77520	1.22891e-10	-2.39393	O-methyltransferase family protein [Arabidopsis thaliana]
AT5G52930	0.00503814	2.83562	--	uncharacterized protein [Arabidopsis thaliana]
AT2G28290	0.000399056	-1.3667	chromatin structure-remodeling complex protein SYD [Arabidopsis thaliana]
AT1G29670	0	-3.21091	GDSL esterase/lipase At1g29670 (Precursor) GN=At1g29670 OS=Arabidopsis thaliana (Mouse-ear cress) PE=2 SV=1	GDSL esterase/lipase [Arabidopsis thaliana]
AT1G61190	0.000685037	-1.92859	Probable disease resistance protein At1g61190 GN=At1g61190 OS=Arabidopsis thaliana (Mouse-ear cress) PE=3 SV=1	probable disease resistance protein [Arabidopsis thaliana]
AT3G10020	1.3646e-06	-1.69396	--	uncharacterized protein [Arabidopsis thaliana]
AT4G17615	0.000381858	-1.36938	calcineurin B-like protein 1 [Arabidopsis thaliana]
AT1G14150	3.14999e-06	-2.2712	PsbQ-like protein 1, chloroplastic (Precursor) GN=F7A19.23 OS=Arabidopsis thaliana (Mouse-ear cress) PE=1 SV=1	photosynthetic NDH subcomplex L2 [Arabidopsis thaliana]
AT2G46820	0.00634647	-1.19206	Thylakoid membrane phosphoprotein 14 kDa, chloroplastic (Precursor) GN=TMP14 OS=Arabidopsis thaliana (Mouse-ear cress) PE=1 SV=2	photosystem I P subunit [Arabidopsis thaliana]
AT3G48450	3.96587e-05	1.57851	RPM1-interacting protein 4 GN=RIN4 OS=Arabidopsis thaliana (Mouse-ear cress) PE=1 SV=1	RPM1-interacting protein 4 (RIN4) [Arabidopsis thaliana]
AT4G37030	6.88253e-11	2.28406	Uncharacterized membrane protein At3g27390 GN=At3g27390 OS=Arabidopsis thaliana (Mouse-ear cress) PE=1 SV=2	uncharacterized protein [Arabidopsis thaliana]
AT2G30020	0.000495141	-1.37493	putative protein phosphatase 2C 25 [Arabidopsis thaliana]
AT4G11320	0	-3.44451	Probable cysteine proteinase At4g11320 (Precursor) GN=At4g11320 OS=Arabidopsis thaliana (Mouse-ear cress) PE=2 SV=1	putative cysteine proteinase [Arabidopsis thaliana]
AT3G09250	0.000907303	-1.3573	F-box protein SKIP8 GN=SKIP8 OS=Arabidopsis thaliana (Mouse-ear cress) PE=1 SV=1	uncharacterized protein [Arabidopsis thaliana]
AT2G29620	0.00801805	-1.62786	--	uncharacterized protein [Arabidopsis thaliana]
AT5G47020	0.00539997	-1.19273	Vegetative cell wall protein gp1 (Precursor) GN=GP1 OS=Chlamydomonas reinhardtii (Chlamydomonas smithii) PE=2 SV=1	uncharacterized protein [Arabidopsis thaliana]
AT2G46400	0.000370344	1.37209	Probable WRKY transcription factor 46 GN=WRKY46 OS=Arabidopsis thaliana (Mouse-ear cress) PE=2 SV=1	putative WRKY transcription factor 46 [Arabidopsis thaliana]
AT4G39580	1.78175e-07	1.90457	F-box/kelch-repeat protein At4g39580 GN=At4g39580 OS=Arabidopsis thaliana (Mouse-ear cress) PE=4 SV=1	F-box/kelch-repeat protein [Arabidopsis thaliana]
AT2G36380	5.61003e-09	-1.95815	ABC transporter G family member 34 [Arabidopsis thaliana]
AT3G50700	0.000540299	-1.59951	Zinc finger protein MAGPIE GN=MGP OS=Arabidopsis thaliana (Mouse-ear cress) PE=1 SV=1	indeterminate-domain 2 protein [Arabidopsis thaliana]
AT3G16450	0	-3.56908	Myrosinase-binding protein-like At3g16440 GN=At3g16440 OS=Arabidopsis thaliana (Mouse-ear cress) PE=2 SV=1	jacalin-related lectin [Arabidopsis thaliana]
AT4G26520	0.00205865	-2.23138	fructose-bisphosphate aldolase 7 [Arabidopsis thaliana]
AT3G16770	1.88738e-15	-2.60202	Ethylene-responsive transcription factor RAP2-3 OS=Arabidopsis thaliana (Mouse-ear cress) PE=1 SV=2	ethylene-responsive transcription factor RAP2-3 [Arabidopsis thaliana]
AT1G10370	1.25859e-07	1.92416	glutathione S-transferase U17 [Arabidopsis thaliana]
AT4G17810	0.0043242	-3.48842	Transcriptional regulator SUPERMAN GN=K14B15.1 OS=Arabidopsis thaliana (Mouse-ear cress) PE=1 SV=1	C2H2 and C2HC zinc finger-containing protein [Arabidopsis thaliana]
AT3G14590	0.000118953	-1.45678	C2 domain-containing protein At1g53590 OS=Arabidopsis thaliana (Mouse-ear cress) PE=1 SV=2	calcium-dependent lipid-binding domain-containing protein [Arabidopsis thaliana]
AT1G01480	1.15213e-05	1.74327	1-aminocyclopropane-1-carboxylate synthase 2 [Arabidopsis thaliana]
AT2G30360	0.00036151	-1.37307	CBL-interacting serine/threonine-protein kinase 11 [Arabidopsis thaliana]
AT1G19570	0.00310127	-1.2534	dehydroascorbate reductase [Arabidopsis thaliana]
AT5G09770	0.00217571	1.25899	ribosomal protein L17 family protein [Arabidopsis thaliana]
AT5G22520	3.55271e-15	3.11592	--	uncharacterized protein [Arabidopsis thaliana]
AT5G23010	0	-2.75205	methylthioalkylmalate synthase 1 [Arabidopsis thaliana]
AT5G53880	9.75453e-11	-2.90898	Protein ycf2 GN=ycf2-B OS=Oenothera parviflora (Small-flowered evening primrose) PE=3 SV=1	uncharacterized protein [Arabidopsis thaliana]
AT1G08380	0.000130357	-1.43597	--	photosystem I subunit O [Arabidopsis thaliana]
AT4G25080	0.00026483	-1.42574	magnesium-protoporphyrin IX methyltransferase [Arabidopsis thaliana]
AT5G23730	3.47021e-06	1.71381	WD repeat-containing protein RUP2 [Arabidopsis thaliana]
AT1G12900	5.36821e-05	-1.513	glyceraldehyde-3-phosphate dehydrogenase (NADP+) (phosphorylating) [Arabidopsis thaliana]
AT1G16390	0.000120428	-1.54647	organic cation/carnitine transporter 3 [Arabidopsis thaliana]
AT3G01600	8.53495e-06	2.28201	NAC domain-containing protein 8 GN=NAC008 OS=Arabidopsis thaliana (Mouse-ear cress) PE=2 SV=1	NAC domain containing protein 44 [Arabidopsis thaliana]
AT3G05165	4.93697e-07	-1.73705	Major facilitator superfamily protein [Arabidopsis thaliana]
AT1G66880	0.00123169	1.29699	serine/threonine protein kinase [Arabidopsis thaliana]
AT2G36410	0.000802934	-1.32676	uncharacterized protein [Arabidopsis thaliana]
AT1G78290	0.000954309	-1.87726	serine/threonine-protein kinase SRK2C [Arabidopsis thaliana]
AT1G58602	4.26741e-09	-2.93447	probable disease resistance protein [Arabidopsis thaliana]
AT1G60470	2.41708e-05	-2.60714	galactinol synthase 4 [Arabidopsis thaliana]
AT3G10740	5.63003e-06	-1.61181	alpha-L-arabinofuranosidase 1 [Arabidopsis thaliana]
AT4G15290	0	-4.61208	cellulose synthase-like protein B5 [Arabidopsis thaliana]
AT1G34510	7.20052e-06	-2.32386	Peroxidase 8 (Precursor) GN=F12K21.18 OS=Arabidopsis thaliana (Mouse-ear cress) PE=2 SV=1	peroxidase 8 [Arabidopsis thaliana]
AT4G02050	0.000372279	-1.37303	sugar transport protein 7 [Arabidopsis thaliana]
AT3G15360	1.49918e-05	-1.60123	thioredoxin M4 [Arabidopsis thaliana]
AT5G23110	1.01773e-05	-1.59245	--	uncharacterized protein [Arabidopsis thaliana]
AT5G09672	0	4.59065	--	conserved peptide upstream open reading frame 21 [Arabidopsis thaliana]
AT5G05640	0.0040172	1.31867	--	nucleoprotein-like protein [Arabidopsis thaliana]
AT5G01550	1.83187e-14	2.80369	Lectin-domain containing receptor kinase A4.2 [Arabidopsis thaliana]
AT1G76800	0.000450042	1.70196	protein nodulin-like2 [Arabidopsis thaliana]
AT5G15130	3.62116e-06	-1.63728	Probable WRKY transcription factor 72 GN=WRKY72 OS=Arabidopsis thaliana (Mouse-ear cress) PE=2 SV=1	putative WRKY transcription factor 72 [Arabidopsis thaliana]
AT5G46270	0.00738607	-1.94411	Disease resistance protein (TIR-NBS-LRR class) family protein [Arabidopsis thaliana]
AT5G13210	1.89305e-09	2.56003	--	uncharacterized protein [Arabidopsis thaliana]
AT5G66052	9.0983e-11	-2.41261	--	uncharacterized protein [Arabidopsis thaliana]
AT4G14130	1.63835e-05	-1.55353	Probable xyloglucan endotransglucosylase/hydrolase protein 15 (Precursor) OS=Arabidopsis thaliana (Mouse-ear cress) PE=1 SV=1	probable xyloglucan endotransglucosylase/hydrolase protein 15 [Arabidopsis thaliana]
AT5G42530	1.23438e-06	-3.09404	--	uncharacterized protein [Arabidopsis thaliana]
AT1G09340	2.82776e-05	-1.54209	chloroplast stem-loop binding protein [Arabidopsis thaliana]
AT2G23000	1.27118e-05	2.11595	Serine carboxypeptidase-like 10 (Precursor) GN=F21P24.6 OS=Arabidopsis thaliana (Mouse-ear cress) PE=2 SV=1	serine carboxypeptidase-like 10 [Arabidopsis thaliana]
AT4G01130	0.00295044	-3.149	GDSL esterase/lipase At4g01130 (Precursor) GN=At4g01130 OS=Arabidopsis thaliana (Mouse-ear cress) PE=2 SV=1	GDSL esterase/lipase [Arabidopsis thaliana]
AT1G23730	0.00128253	-1.40395	beta carbonic anhydrase 3 [Arabidopsis thaliana]
AT1G78490	0.000872878	-2.10047	cytochrome P450, family 708, subfamily A, polypeptide 3 [Arabidopsis thaliana]
AT5G20700	2.22376e-05	-1.56131	--	uncharacterized protein [Arabidopsis thaliana]
AT1G12010	5.52103e-12	-2.92127	1-aminocyclopropane-1-carboxylate oxidase [Arabidopsis thaliana]
AT3G03530	0.00181702	1.47114	non-specific phospholipase C4 [Arabidopsis thaliana]
AT5G26570	5.59861e-06	-1.6502	Phosphoglucan, water dikinase, chloroplastic (Precursor) OS=Arabidopsis thaliana (Mouse-ear cress) PE=1 SV=1	phosphoglucan, water dikinase [Arabidopsis thaliana]
AT3G20015	5.02649e-05	-1.50972	Protein ASPARTIC PROTEASE IN GUARD CELL 2 (Precursor) GN=ASPG2 OS=Arabidopsis thaliana (Mouse-ear cress) PE=2 SV=1	protein aspartic protease in guard cell 2 [Arabidopsis thaliana]
AT4G13300	0.000193022	-3.82214	(Z)-gamma-bisabolene synthase 2 GN=TPS13 OS=Arabidopsis thaliana (Mouse-ear cress) PE=1 SV=2	terpenoid synthase 13 [Arabidopsis thaliana]
AT4G11530	0.000461301	-1.53151	cysteine-rich RECEPTOR-like protein kinase 34 [Arabidopsis thaliana]
AT3G58710	4.91446e-10	-2.13903	Probable WRKY transcription factor 69 GN=WRKY69 OS=Arabidopsis thaliana (Mouse-ear cress) PE=2 SV=1	WRKY DNA-binding protein 69 [Arabidopsis thaliana]
AT4G23030	0.000875929	2.30986	MATE efflux family protein [Arabidopsis thaliana]
AT3G51950	0.00417055	-1.21514	Zinc finger CCCH domain-containing protein 46 GN=At3g51950 OS=Arabidopsis thaliana (Mouse-ear cress) PE=1 SV=1	zinc finger CCCH domain-containing protein 46 [Arabidopsis thaliana]
AT3G01290	1.21168e-05	-1.59931	SPFH/Band 7/PHB domain-containing membrane-associated protein [Arabidopsis thaliana]
AT3G51420	1.23303e-10	-3.55022	strictosidine synthase-like 4 protein [Arabidopsis thaliana]
AT3G56200	8.04081e-05	-1.49597	Probable amino acid permease 7 GN=AAP7 OS=Arabidopsis thaliana (Mouse-ear cress) PE=1 SV=1	putative amino acid transporter [Arabidopsis thaliana]
AT1G21580	0.000283834	-1.402	zinc finger CCCH domain-containing protein [Arabidopsis thaliana]
AT2G35150	0.00229635	-1.46682	--	EXORDIUM like 7 [Arabidopsis thaliana]
ATMG00690	0.00143185	1.60269	Uncharacterized ribosomal S3-like protein AtMg00690, mitochondrial GN=AtMg00690 OS=Arabidopsis thaliana (Mouse-ear cress) PE=2 SV=2	hypothetical protein ArthMp062 [Arabidopsis thaliana]
AT1G20020	0	-3.27689	ferredoxin--NADP reductase, leaf isozyme 2 [Arabidopsis thaliana]
AT5G57540	0.000328771	-1.70766	Putative xyloglucan endotransglucosylase/hydrolase protein 13 (Precursor) GN=XTH13 OS=Arabidopsis thaliana (Mouse-ear cress) PE=3 SV=1	xyloglucan endotransglucosylase/hydrolase 13 [Arabidopsis thaliana]
AT1G27670	2.82449e-07	-2.16176	--	uncharacterized protein [Arabidopsis thaliana]
AT5G53490	3.11175e-07	-2.4956	thylakoid lumenal protein-17.4 [Arabidopsis thaliana]
AT4G15393	2.46814e-12	-2.41742	cytochrome P450, family 702, subfamily A, polypeptide 5 [Arabidopsis thaliana]
AT1G30900	0.00922093	-1.15929	Vacuolar-sorting receptor 6 (Precursor) GN=F17F8.23 OS=Arabidopsis thaliana (Mouse-ear cress) PE=2 SV=3	vacuolar sorting receptor 6 [Arabidopsis thaliana]
AT2G28990	0.0010994	-1.67394	putative LRR receptor-like serine/threonine-protein kinase [Arabidopsis thaliana]
AT4G28310	5.17428e-05	1.69531	--	uncharacterized protein [Arabidopsis thaliana]
AT3G26590	0.00667815	-1.19079	MATE efflux family protein [Arabidopsis thaliana]
AT5G42825	0.00122995	-1.48871	--	uncharacterized protein [Arabidopsis thaliana]
AT1G30510	0.00726296	1.22928	ferredoxin--NADP reductase, root isozyme 2 [Arabidopsis thaliana]
AT4G14780	2.40192e-05	-2.27181	protein kinase family protein [Arabidopsis thaliana]
AT3G10040	4.38205e-12	-2.79218	sequence-specific DNA binding transcription factor [Arabidopsis thaliana]
AT1G61840	9.29257e-14	-3.34002	--	cysteine/histidine-rich C1 domain-containing protein [Arabidopsis thaliana]
AT1G78460	1.03824e-09	-2.48107	--	SOUL heme-binding protein [Arabidopsis thaliana]
AT5G14120	0	-2.73769	--	major facilitator protein [Arabidopsis thaliana]
AT2G47440	0.00855611	-1.16128	--	tetratricopeptide repeat-containing protein [Arabidopsis thaliana]
AT4G04330	0.000873953	-2.38238	--	Chaperonin-like RbcX protein [Arabidopsis thaliana]
AT4G08555	0	3.01142	--	uncharacterized protein [Arabidopsis thaliana]
AT1G17710	0.00408587	2.52786	Inorganic pyrophosphatase 2 GN=At1g17710 OS=Arabidopsis thaliana (Mouse-ear cress) PE=2 SV=1	pyridoxal phosphate phosphatase-related protein [Arabidopsis thaliana]
AT1G62510	5.56852e-06	-2.0141	bifunctional inhibitor/lipid-transfer protein/seed storage 2S albumin-like protein [Arabidopsis thaliana]
AT3G49130	2.78531e-05	-3.60279	Probable splicing factor 3A subunit 1 GN=At1g14650 OS=Arabidopsis thaliana (Mouse-ear cress) PE=1 SV=2	SWAP (Suppressor-of-White-APricot)/surp RNA-binding domain-containing protein [Arabidopsis thaliana]
AT3G55330	7.9174e-05	-1.98876	PsbP-like protein 1, chloroplastic (Precursor) GN=PPL1 OS=Arabidopsis thaliana (Mouse-ear cress) PE=1 SV=1	PsbP-like protein 1 [Arabidopsis thaliana]
AT1G02305	0.00236746	-1.25577	Thiol protease aleurain-like (Precursor) GN=At3g45310 OS=Arabidopsis thaliana (Mouse-ear cress) PE=2 SV=1	putative cathepsin B-like cysteine protease [Arabidopsis thaliana]
AT4G01970	5.62783e-06	-2.6481	Probable galactinol--sucrose galactosyltransferase 4 GN=T7B11.23 OS=Arabidopsis thaliana (Mouse-ear cress) PE=2 SV=3	stachyose synthase [Arabidopsis thaliana]
AT3G21750	0.000119511	1.50344	UDP-glycosyltransferase 71B1 GN=UGT71B1 OS=Arabidopsis thaliana (Mouse-ear cress) PE=2 SV=1	UDP-glucosyl transferase 71B1 [Arabidopsis thaliana]
AT2G05310	0.000347217	-2.27292	--	uncharacterized protein [Arabidopsis thaliana]
AT1G72700	0.00131194	-1.2982	putative phospholipid-transporting ATPase 5 [Arabidopsis thaliana]
AT5G07650	0.00201652	-1.73459	Formin-like protein 15a GN=FH15A OS=Arabidopsis thaliana (Mouse-ear cress) PE=2 SV=1	Actin-binding FH2 protein [Arabidopsis thaliana]
AT1G32900	0.000973473	2.37185	granule-bound starch synthase [Arabidopsis thaliana]
AT1G07500	1.11048e-11	3.29941	--	uncharacterized protein [Arabidopsis thaliana]
AT4G17245	0.00979613	-2.57564	RING-H2 finger protein ATL79 (Precursor) GN=ATL79 OS=Arabidopsis thaliana (Mouse-ear cress) PE=2 SV=1	RING/U-box domain-containing protein [Arabidopsis thaliana]
AT1G17580	0.00662162	-1.20661	Myosin-5 GN=F1L3.28 OS=Arabidopsis thaliana (Mouse-ear cress) PE=1 SV=1	myosin 1 [Arabidopsis thaliana]
AT1G67560	7.26484e-06	-1.63176	Lipoxygenase 6, chloroplastic (Precursor) GN=LOX6 OS=Arabidopsis thaliana (Mouse-ear cress) PE=1 SV=1	lipoxygenase 6 [Arabidopsis thaliana]
AT5G27760	0.00181218	1.26939	--	hypoxia-responsive family protein [Arabidopsis thaliana]
AT2G22590	0	4.49131	UDP-glycosyltransferase 91A1 GN=UGT91A1 OS=Arabidopsis thaliana (Mouse-ear cress) PE=2 SV=1	UDP-glycosyltransferase 91A1 [Arabidopsis thaliana]
AT2G38760	1.42958e-05	-1.6548	Annexin D3 GN=T6A23.4 OS=Arabidopsis thaliana (Mouse-ear cress) PE=2 SV=2	annexin D3 [Arabidopsis thaliana]
AT3G46780	2.44159e-10	-2.18795	protein plastid transcriptionally active 16 [Arabidopsis thaliana]
AT4G17490	5.74045e-05	1.51572	Ethylene-responsive transcription factor 6 OS=Arabidopsis thaliana (Mouse-ear cress) PE=2 SV=2	ethylene responsive element binding factor 6 [Arabidopsis thaliana]
AT5G11920	0.0048394	-1.37981	beta-fructofuranosidase, insoluble isoenzyme CWINV6 [Arabidopsis thaliana]
AT4G08620	0.00604974	-1.92167	sulfate transporter 1.1 [Arabidopsis thaliana]
AT5G23840	0.000486569	-1.38311	--	MD-2-related lipid recognition domain-containing protein [Arabidopsis thaliana]
AT5G24920	0.0043242	-3.48842	Protein GLUTAMINE DUMPER 5 GN=GDU5 OS=Arabidopsis thaliana (Mouse-ear cress) PE=2 SV=2	glutamine dumper 5 [Arabidopsis thaliana]
AT4G27654	0	-3.06216	--	uncharacterized protein [Arabidopsis thaliana]
AT3G19370	0.00146552	-1.28498	Filament-like plant protein 7 GN=FPP7 OS=Arabidopsis thaliana (Mouse-ear cress) PE=3 SV=2	uncharacterized protein [Arabidopsis thaliana]
AT1G76080	0.00170135	-1.30033	Thioredoxin-like protein CDSP32, chloroplastic (Precursor) GN=CDSP32 OS=Arabidopsis thaliana (Mouse-ear cress) PE=1 SV=1	thioredoxin-like protein CDSP32 [Arabidopsis thaliana]
AT1G58270	0.00163712	-1.30915	Ubiquitin carboxyl-terminal hydrolase 12 GN=UBP12 OS=Arabidopsis thaliana (Mouse-ear cress) PE=1 SV=2	TRAF-like protein [Arabidopsis thaliana]
AT1G23100	2.34105e-05	1.64057	GroES-like protein [Arabidopsis thaliana]
AT5G57100	0.00130228	-1.32765	Uncharacterized membrane protein At1g06890 GN=At1g06890 OS=Arabidopsis thaliana (Mouse-ear cress) PE=1 SV=1	nucleotide/sugar transporter family protein [Arabidopsis thaliana]
AT4G14760	9.86683e-10	-2.13175	Putative WEB family protein At1g65010, chloroplastic (Precursor) GN=At1g65010 OS=Arabidopsis thaliana (Mouse-ear cress) PE=1 SV=1	kinase interacting-like protein [Arabidopsis thaliana]
AT1G67700	0.00580127	-1.26062	--	uncharacterized protein [Arabidopsis thaliana]
AT4G30650	8.58251e-08	-1.9888	putative low temperature and salt responsive protein [Arabidopsis thaliana]
AT3G16420	1.5713e-12	-2.34322	PYK10-binding protein 1 OS=Arabidopsis thaliana (Mouse-ear cress) PE=1 SV=1	PYK10-binding protein 1 [Arabidopsis thaliana]
AT1G72490	2.11605e-05	2.03005	--	uncharacterized protein [Arabidopsis thaliana]
AT5G37690	0.000194731	1.41219	GDSL esterase/lipase At5g37690 (Precursor) GN=At5g37690 OS=Arabidopsis thaliana (Mouse-ear cress) PE=2 SV=1	GDSL esterase/lipase [Arabidopsis thaliana]
AT2G47400	1.59984e-07	-1.80208	Calvin cycle protein CP12-1, chloroplastic (Precursor) GN=CP12-1 OS=Arabidopsis thaliana (Mouse-ear cress) PE=1 SV=1	CP12 domain-containing protein 1 [Arabidopsis thaliana]
AT3G53280	1.90677e-08	-3.16694	cytochrome p450 71b5 [Arabidopsis thaliana]
AT2G10940	0	-3.09108	36.4 kDa proline-rich protein GN=TPRP-F1 OS=Solanum lycopersicum (Tomato) PE=2 SV=1	Bifunctional inhibitor/lipid-transfer protein/seed storage 2S albumin superfamily protein [Arabidopsis thaliana]
AT4G35380	2.98038e-11	-2.29376	SEC7-like guanine nucleotide exchange family protein [Arabidopsis thaliana]
AT2G23030	0.0064957	-1.18976	serine/threonine-protein kinase SNRK2.9 [Arabidopsis thaliana]
AT3G54000	5.69502e-08	-1.86418	--	uncharacterized protein [Arabidopsis thaliana]
AT3G60280	0.00418369	-1.52285	Uclacyanin-2 (Precursor) GN=At2g44790 OS=Arabidopsis thaliana (Mouse-ear cress) PE=1 SV=1	uclacyanin 3 [Arabidopsis thaliana]
AT5G15180	8.48316e-08	-2.04627	Peroxidase 56 (Precursor) GN=F8M21_70 OS=Arabidopsis thaliana (Mouse-ear cress) PE=2 SV=1	peroxidase 56 [Arabidopsis thaliana]
AT3G45710	8.4626e-09	-1.94234	Major facilitator superfamily protein [Arabidopsis thaliana]
AT1G25400	0.0011391	-1.30171	--	uncharacterized protein [Arabidopsis thaliana]
AT5G06550	0.00645801	1.19965	F-box protein At5g06550 GN=At5g06550 OS=Arabidopsis thaliana (Mouse-ear cress) PE=2 SV=1	uncharacterized protein [Arabidopsis thaliana]
AT1G67090	1.97567e-08	-1.91041	Ribulose bisphosphate carboxylase small chain 1A, chloroplastic (Precursor) OS=Arabidopsis thaliana (Mouse-ear cress) PE=1 SV=2	ribulose bisphosphate carboxylase small chain 1A [Arabidopsis thaliana]
AT2G41830	9.12799e-06	-1.67406	--	uncharacterized protein [Arabidopsis thaliana]
AT3G09600	0.000779651	1.9172	Transcription factor ASG4 GN=F22L4.18 OS=Arabidopsis thaliana (Mouse-ear cress) PE=2 SV=1	MYB-like transcription factor [Arabidopsis thaliana]
AT5G41680	0.00486321	1.67366	probably inactive receptor-like protein kinase [Arabidopsis thaliana]
AT4G23250	0.00824193	1.78604	cysteine-rich receptor-like protein kinase 17 [Arabidopsis thaliana]
AT3G48350	1.76136e-07	-2.34645	KDEL-tailed cysteine endopeptidase CEP3 (Precursor) GN=CEP3 OS=Arabidopsis thaliana (Mouse-ear cress) PE=2 SV=1	KDEL-tailed cysteine endopeptidase CEP3 [Arabidopsis thaliana]
AT2G25940	0.00981321	-1.2783	Vacuolar-processing enzyme alpha-isozyme (Precursor) GN=At2g25940 OS=Arabidopsis thaliana (Mouse-ear cress) PE=2 SV=2	alpha-vacuolar processing enzyme [Arabidopsis thaliana]
AT1G21110	5.2521e-06	1.62398	O-methyltransferase family protein [Arabidopsis thaliana]
AT5G38100	1.74109e-05	-2.02829	Probable S-adenosylmethionine-dependent methyltransferase At5g38100 GN=At5g38100 OS=Arabidopsis thaliana (Mouse-ear cress) PE=2 SV=1	putative S-adenosylmethionine-dependent methyltransferase [Arabidopsis thaliana]
AT5G44020	0.000288098	-1.41787	Acid phosphatase 1 (Precursor) GN=APS1 OS=Solanum lycopersicum (Tomato) PE=2 SV=1	HAD superfamily, subfamily IIIB acid phosphatase [Arabidopsis thaliana]
AT3G48530	0.00263598	-1.25817	SNF1-related protein kinase regulatory subunit gamma 1 [Arabidopsis thaliana]
AT5G19260	0.00212937	1.34344	Protein FANTASTIC FOUR 3 GN=FAF3 OS=Arabidopsis thaliana (Mouse-ear cress) PE=2 SV=1	uncharacterized protein [Arabidopsis thaliana]
AT3G16690	0	-3.35825	Bidirectional sugar transporter SWEET16 GN=SWEET16 OS=Arabidopsis thaliana (Mouse-ear cress) PE=2 SV=1	bidirectional sugar transporter SWEET16 [Arabidopsis thaliana]
AT4G00700	0.00764632	-1.16793	Synaptotagmin-5 GN=T25N20.15 OS=Arabidopsis thaliana (Mouse-ear cress) PE=2 SV=1	C2 calcium/lipid-binding plant phosphoribosyltransferase family protein [Arabidopsis thaliana]
AT1G04440	0.0038163	-1.21746	casein kinase like 13 [Arabidopsis thaliana]
AT1G05570	3.51608e-13	-2.36328	Callose synthase 1 OS=Arabidopsis thaliana (Mouse-ear cress) PE=1 SV=2	callose synthase 1 [Arabidopsis thaliana]
AT2G30750	0.00930277	1.20431	cytochrome P450 71A12 [Arabidopsis thaliana]
AT1G69930	1.42292e-10	2.46256	glutathione S-transferase TAU 11 [Arabidopsis thaliana]
AT5G08020	0.00100753	1.45099	RPA70-kDa subunit B [Arabidopsis thaliana]
AT1G15670	0.00012768	-1.45663	F-box/kelch-repeat protein At1g15670 GN=At1g15670 OS=Arabidopsis thaliana (Mouse-ear cress) PE=2 SV=1	putative F-box/kelch-repeat protein [Arabidopsis thaliana]
AT1G10090	5.42644e-05	-1.49863	--	Early-responsive to dehydration stress protein (ERD4) [Arabidopsis thaliana]
AT2G01300	7.47609e-07	-1.87523	--	uncharacterized protein [Arabidopsis thaliana]
AT2G46790	1.74146e-06	4.2431	two-component response regulator-like APRR9 [Arabidopsis thaliana]
AT1G73602	3.96122e-06	3.00992	--	conserved peptide upstream open reading frame 32 [Arabidopsis thaliana]
AT5G45340	1.31778e-07	-1.81925	abscisic acid 8&apos;-hydroxylase 3 [Arabidopsis thaliana]
AT5G24330	0.00198787	1.77188	Histone-lysine N-methyltransferase ATXR6 GN=MOP9.18 OS=Arabidopsis thaliana (Mouse-ear cress) PE=2 SV=1	histone-lysine N-methyltransferase ATXR6 [Arabidopsis thaliana]
AT2G47520	0	4.47575	Ethylene-responsive transcription factor ERF071 GN=ERF071 OS=Arabidopsis thaliana (Mouse-ear cress) PE=2 SV=1	ethylene-responsive transcription factor ERF071 [Arabidopsis thaliana]
AT4G28780	1.7379e-05	-3.0224	GDSL esterase/lipase At4g28780 (Precursor) GN=At4g28780 OS=Arabidopsis thaliana (Mouse-ear cress) PE=2 SV=1	GDSL esterase/lipase [Arabidopsis thaliana]
AT3G47340	4.50141e-05	-1.92277	asparagine synthetase [glutamine-hydrolyzing] [Arabidopsis thaliana]
AT3G50240	0.0011682	-1.65816	Kinesin-like protein FLA10 GN=FLA10 OS=Chlamydomonas reinhardtii (Chlamydomonas smithii) PE=1 SV=1	kinesin-related protein [Arabidopsis thaliana]
AT2G44920	0.00604974	-1.92167	thylakoid lumenal protein 1 [Arabidopsis thaliana]
AT4G14630	3.32205e-09	-2.67238	Germin-like protein subfamily 1 member 8 (Precursor) GN=GLP9 OS=Arabidopsis thaliana (Mouse-ear cress) PE=2 SV=2	germin-like protein subfamily 1 member 8 [Arabidopsis thaliana]
AT2G39310	0	-2.97957	Myrosinase-binding protein-like At2g39310 GN=At2g39310 OS=Arabidopsis thaliana (Mouse-ear cress) PE=2 SV=1	jacalin-related lectin 22 [Arabidopsis thaliana]
AT1G54010	2.32984e-07	-1.7744	GDSL esterase/lipase At1g54010 (Precursor) GN=At1g54010 OS=Arabidopsis thaliana (Mouse-ear cress) PE=1 SV=1	GDSL esterase/lipase [Arabidopsis thaliana]
AT3G26520	0.00327761	-1.34099	aquaporin TIP1-2 [Arabidopsis thaliana]
AT2G27080	4.08429e-06	-1.65042	Putative syntaxin-24 GN=SYP24 OS=Arabidopsis thaliana (Mouse-ear cress) PE=3 SV=1	late embryogenesis abundant hydroxyproline-rich glycoprotein [Arabidopsis thaliana]
AT5G05740	0.000305029	-1.74119	S2P-like putative metalloprotease [Arabidopsis thaliana]
AT3G29000	1.30424e-09	2.01701	Probable calcium-binding protein CML30 GN=CML30 OS=Arabidopsis thaliana (Mouse-ear cress) PE=2 SV=1	putative calcium-binding protein CML30 [Arabidopsis thaliana]
ATCG00680	0.000783899	-2.32054	Photosystem II CP47 chlorophyll apoprotein GN=psbB OS=Arabidopsis thaliana (Mouse-ear cress) PE=1 SV=1	photosystem II 47 kDa protein [Arabidopsis thaliana]
AT4G27585	0.000361107	1.37381	SPFH/Band 7/PHB domain-containing membrane-associated protein [Arabidopsis thaliana]
AT2G42840	1.70222e-11	-2.32741	Protodermal factor 1 (Precursor) GN=PDF1 OS=Arabidopsis thaliana (Mouse-ear cress) PE=2 SV=1	protodermal factor 1 [Arabidopsis thaliana]
AT4G23430	2.1973e-05	-1.5412	short-chain dehydrogenase TIC 32 [Arabidopsis thaliana]
AT2G26710	0.00198504	-1.46441	cytochrome P450 734A1 [Arabidopsis thaliana]
AT3G53460	0.000137587	-1.44233	chloroplast RNA-binding protein 29 [Arabidopsis thaliana]
AT3G15357	2.48037e-06	1.70593	Putative E3 ubiquitin-protein ligase RING1a GN=K9L2.3 OS=Arabidopsis thaliana (Mouse-ear cress) PE=1 SV=2	uncharacterized protein [Arabidopsis thaliana]
AT3G05120	0.000823089	-1.33655	putative gibberellin receptor GID1L1 [Arabidopsis thaliana]
AT5G48720	1.38413e-05	1.67855	Protein XRI1 GN=XRI1 OS=Arabidopsis thaliana (Mouse-ear cress) PE=1 SV=2	protein XRI1 [Arabidopsis thaliana]
AT5G38420	0	-3.09822	ribulose bisphosphate carboxylase small chain 2B [Arabidopsis thaliana]
AT1G61667	0.000324716	-1.44387	--	uncharacterized protein [Arabidopsis thaliana]
AT1G03457	2.75224e-12	-2.48811	RNA recognition motif-containing protein [Arabidopsis thaliana]
AT1G30040	0.00447522	1.27001	gibberellin 2-beta-dioxygenase 2 [Arabidopsis thaliana]
AT1G21100	0.000163488	-1.44257	indole glucosinolate o-methyltransferase 1 [Arabidopsis thaliana]
ATCG00280	0.000277642	-1.80458	Photosystem II CP43 chlorophyll apoprotein (Precursor) GN=psbC OS=Nasturtium officinale (Water-cress) PE=3 SV=1	photosystem II 44 kDa protein [Arabidopsis thaliana]
AT4G34560	8.86923e-07	-2.46128	--	uncharacterized protein [Arabidopsis thaliana]
AT5G39100	3.99175e-09	4.68501	Germin-like protein subfamily 1 member 13 (Precursor) GN=GLP6 OS=Arabidopsis thaliana (Mouse-ear cress) PE=2 SV=2	germin-like protein 6 [Arabidopsis thaliana]
AT1G72450	3.79183e-06	-1.64027	Protein TIFY 11B GN=T10D10.8 OS=Arabidopsis thaliana (Mouse-ear cress) PE=1 SV=1	protein TIFY 11B [Arabidopsis thaliana]
AT3G18080	3.13633e-08	-1.96492	beta-glucosidase 44 [Arabidopsis thaliana]
AT5G52940	1.57532e-11	4.29758	--	uncharacterized protein [Arabidopsis thaliana]
AT4G31650	0.00149138	-2.26171	B3 domain-containing protein REM6 GN=REM6 OS=Arabidopsis thaliana (Mouse-ear cress) PE=3 SV=1	B3 domain-containing protein REM6 [Arabidopsis thaliana]
AT3G16140	7.03776e-07	-1.83513	Photosystem I reaction center subunit VI-1, chloroplastic (Precursor) GN=PSAH1 OS=Arabidopsis thaliana (Mouse-ear cress) PE=2 SV=1	photosystem I subunit H-1 [Arabidopsis thaliana]
AT3G03190	0.00431716	-1.51139	glutathione S-transferase F11 [Arabidopsis thaliana]
AT1G48260	0.0044832	-2.09469	SNF1-related kinase [Arabidopsis thaliana]
AT5G38990	0.00129997	-2.2124	malectin/receptor-like protein kinase family protein [Arabidopsis thaliana]
AT5G01220	0.00878304	-1.16401	sulfoquinovosyldiacylglycerol 2 [Arabidopsis thaliana]
AT2G03420	0.00807671	-2.24478	--	uncharacterized protein [Arabidopsis thaliana]
AT2G46160	3.63254e-05	1.78753	RING-H2 finger protein ATL67 GN=ATL67 OS=Arabidopsis thaliana (Mouse-ear cress) PE=2 SV=1	RING-H2 finger protein ATL67 [Arabidopsis thaliana]
AT1G64370	0	-4.55783	--	uncharacterized protein [Arabidopsis thaliana]
AT3G23450	6.66134e-16	-2.87758	Glycine-rich cell wall structural protein 1.8 (Precursor) OS=Phaseolus vulgaris (Kidney bean) PE=2 SV=1	uncharacterized protein [Arabidopsis thaliana]
AT1G76930	1.3622e-11	-2.22663	Extensin-1 (Precursor) GN=F22K20.3 OS=Arabidopsis thaliana (Mouse-ear cress) PE=2 SV=2	extensin 4 [Arabidopsis thaliana]
AT3G52740	1.08556e-09	2.11904	--	uncharacterized protein [Arabidopsis thaliana]
AT1G28010	1.81126e-06	-2.87171	ABC transporter B family member 14 [Arabidopsis thaliana]
AT5G11610	0.000234688	-2.95355	Probable glycosyltransferase At5g03795 GN=At5g03795 OS=Arabidopsis thaliana (Mouse-ear cress) PE=3 SV=2	Exostosin family protein [Arabidopsis thaliana]
AT5G05600	0	-2.91195	oxidoreductase, 2OG-Fe(II) oxygenase family protein [Arabidopsis thaliana]
AT4G36710	2.04281e-14	-2.54636	Scarecrow-like protein 15 GN=SCL15 OS=Arabidopsis thaliana (Mouse-ear cress) PE=2 SV=3	scarecrow-like protein 15 [Arabidopsis thaliana]
AT1G68590	0.000171967	-1.56027	30S ribosomal protein 3-1, chloroplastic (Precursor) GN=At1g68590 OS=Arabidopsis thaliana (Mouse-ear cress) PE=2 SV=1	30S ribosomal protein 3-1 [Arabidopsis thaliana]
AT1G77990	8.43621e-08	-2.19283	sulfate transporter 2.2 [Arabidopsis thaliana]
AT5G38030	1.11022e-16	-2.75949	MATE efflux family protein [Arabidopsis thaliana]
AT3G54140	0.00183342	-1.28592	peptide transporter PTR1 [Arabidopsis thaliana]
AT4G27950	8.66486e-06	1.7855	Ethylene-responsive transcription factor CRF4 GN=T13J8.60 OS=Arabidopsis thaliana (Mouse-ear cress) PE=1 SV=2	ethylene-responsive transcription factor CRF4 [Arabidopsis thaliana]
AT5G65470	9.93991e-06	-1.58094	Uncharacterized protein At1g04910 GN=At1g04910 OS=Arabidopsis thaliana (Mouse-ear cress) PE=1 SV=1	O-fucosyltransferase family protein [Arabidopsis thaliana]
AT5G59090	0.0034973	-1.27848	subtilase 4.12 [Arabidopsis thaliana]
AT1G70000	0.00528433	1.21103	Transcription factor MYB1R1 OS=Solanum tuberosum (Potato) PE=2 SV=1	myb-like transcription factor [Arabidopsis thaliana]
AT3G04800	0.00047655	2.19588	translocase inner membrane subunit 23-3 [Arabidopsis thaliana]
AT5G08150	0.000116845	-3.87096	suppressor of phytochrome b 5 [Arabidopsis thaliana]
AT3G48700	3.58293e-07	2.43156	carboxyesterase 13 [Arabidopsis thaliana]
AT1G17590	0.00377771	-1.83236	Nuclear transcription factor Y subunit A-8 GN=NFYA8 OS=Arabidopsis thaliana (Mouse-ear cress) PE=2 SV=2	nuclear transcription factor Y subunit A-8 [Arabidopsis thaliana]
AT5G05270	9.6269e-05	1.45869	Probable chalcone--flavonone isomerase 3 GN=K18I23.7 OS=Arabidopsis thaliana (Mouse-ear cress) PE=1 SV=1	Chalcone-flavanone isomerase family protein [Arabidopsis thaliana]
AT3G52060	3.99458e-05	-1.50358	--	core-2/I-branching beta-1,6-N-acetylglucosaminyltransferase family protein [Arabidopsis thaliana]
AT2G21560	3.42299e-09	-2.28799	--	uncharacterized protein [Arabidopsis thaliana]
AT4G01670	0.00164645	-1.75186	--	uncharacterized protein [Arabidopsis thaliana]
AT2G43560	0.00155235	-1.68196	peptidyl-prolyl cis-trans isomerase FKBP16-3 [Arabidopsis thaliana]
AT2G36420	0.00530516	-1.19989	DEAD-box ATP-dependent RNA helicase 42 OS=Oryza sativa subsp. japonica (Rice) PE=2 SV=1	uncharacterized protein [Arabidopsis thaliana]
AT5G15780	0	-3.57556	Vegetative cell wall protein gp1 (Precursor) GN=GP1 OS=Chlamydomonas reinhardtii (Chlamydomonas smithii) PE=2 SV=1	pollen Ole e 1 allergen and extensin family protein [Arabidopsis thaliana]
AT4G33040	0.000172149	1.60742	Glutaredoxin-C6 GN=F26P21.160 OS=Arabidopsis thaliana (Mouse-ear cress) PE=2 SV=2	glutaredoxin-C6 [Arabidopsis thaliana]
AT1G77840	0.000863267	1.32713	putative eukaryotic translation initiation factor 5-2 [Arabidopsis thaliana]
AT1G14550	6.86784e-13	2.60249	Peroxidase 5 (Precursor) OS=Arabidopsis thaliana (Mouse-ear cress) PE=3 SV=2	peroxidase 5 [Arabidopsis thaliana]
AT1G19660	2.56066e-06	-1.69137	putative wound-responsive protein [Arabidopsis thaliana]
AT5G66860	0.00392289	1.21873	ribosomal protein L25/Gln-tRNA synthetase [Arabidopsis thaliana]
AT3G02260	0.0037717	-1.24115	Auxin transport protein BIG GN=At3g02260 OS=Arabidopsis thaliana (Mouse-ear cress) PE=1 SV=2	auxin transport protein BIG [Arabidopsis thaliana]
AT4G35750	1.12151e-10	-2.12162	--	SEC14 cytosolic factor family protein / phosphoglyceride transfer family protein [Arabidopsis thaliana]
AT1G09310	2.58804e-12	-2.31755	--	uncharacterized protein [Arabidopsis thaliana]
AT1G74950	1.42075e-08	-1.9418	Protein TIFY 10B OS=Arabidopsis thaliana (Mouse-ear cress) PE=1 SV=1	protein TIFY 10B [Arabidopsis thaliana]
ATCG00480	0.0003987	-1.41256	ATP synthase CF1 beta subunit [Arabidopsis thaliana]
AT5G24070	1.79108e-05	-1.96095	Probable peroxidase 61 (Precursor) GN=MZF18.4 OS=Arabidopsis thaliana (Mouse-ear cress) PE=3 SV=1	probable peroxidase 61 [Arabidopsis thaliana]
AT1G02750	0.000744742	1.41717	Protein DEHYDRATION-INDUCED 19 homolog 2 GN=DI19-2 OS=Arabidopsis thaliana (Mouse-ear cress) PE=1 SV=1	protein DEHYDRATION-INDUCED 19-like protein 2 [Arabidopsis thaliana]
AT1G07870	0.000258464	-1.40573	putative serine/threonine-protein kinase RLCKVII [Arabidopsis thaliana]
AT2G22330	0.000242004	-1.40429	tryptophan N-hydroxylase 2 [Arabidopsis thaliana]
AT2G34650	0.000420559	1.49898	protein kinase PINOID [Arabidopsis thaliana]
AT2G26890	0.00309398	-1.23441	DnaJ homolog subfamily C GRV2 GN=F12C20.7 OS=Arabidopsis thaliana (Mouse-ear cress) PE=1 SV=1	gravitropism defective 2 [Arabidopsis thaliana]
AT4G35160	0.00145843	-1.2865	O-methyltransferase family protein [Arabidopsis thaliana]
AT5G20710	3.45407e-06	-3.0201	beta-galactosidase 7 [Arabidopsis thaliana]
AT1G64065	0.000367786	1.43246	--	late embryogenesis abundant hydroxyproline-rich glycoprotein [Arabidopsis thaliana]
AT4G36520	8.4346e-05	-1.51731	Auxilin-related protein 1 GN=At4g12780 OS=Arabidopsis thaliana (Mouse-ear cress) PE=1 SV=2	chaperone DnaJ-domain containing protein [Arabidopsis thaliana]
AT2G42760	7.03281e-06	-1.59983	--	uncharacterized protein [Arabidopsis thaliana]
AT5G59540	0.00187579	-1.26732	oxidoreductase, 2OG-Fe(II) oxygenase family protein [Arabidopsis thaliana]
AT1G51500	7.79515e-08	-2.18885	ABC transporter G family member 12 [Arabidopsis thaliana]
AT1G73270	5.98543e-05	-2.41481	serine carboxypeptidase-like 6 [Arabidopsis thaliana]
AT4G25090	3.77476e-14	-2.60114	Putative respiratory burst oxidase homolog protein G GN=RBOHG OS=Arabidopsis thaliana (Mouse-ear cress) PE=2 SV=2	riboflavin synthase-like superfamily protein [Arabidopsis thaliana]
AT5G06870	6.26814e-07	-3.1413	Polygalacturonase inhibitor 2 (Precursor) GN=PGIP2 OS=Arabidopsis thaliana (Mouse-ear cress) PE=2 SV=2	polygalacturonase inhibitor 2 [Arabidopsis thaliana]
AT5G48000	1.8237e-07	-1.80085	cytochrome P450 708A2 [Arabidopsis thaliana]
AT1G48540	5.16789e-08	-2.09242	Outer arm dynein light chain 1 protein [Arabidopsis thaliana]
AT3G11840	3.88192e-08	1.90908	E3 ubiquitin-protein ligase PUB24 [Arabidopsis thaliana]
AT2G13360	0	-3.05232	alanine--glyoxylate aminotransferase [Arabidopsis thaliana]
AT1G10070	3.14966e-08	-4.12062	branched-chain-amino-acid aminotransferase 2 [Arabidopsis thaliana]
AT5G23280	2.38889e-05	-1.66917	Transcription factor TCP7 GN=TCP7 OS=Arabidopsis thaliana (Mouse-ear cress) PE=2 SV=1	transcription factor TCP7 [Arabidopsis thaliana]
AT1G35210	1.31e-06	1.71162	--	uncharacterized protein [Arabidopsis thaliana]
AT2G19670	0.00027824	1.43614	protein arginine N-methyltransferase 1 [Arabidopsis thaliana]
AT3G45680	9.33923e-07	-2.01956	probable nitrate excretion transporter 3 [Arabidopsis thaliana]
AT2G23620	1.03598e-07	-2.0835	methyl esterase 1 [Arabidopsis thaliana]
AT1G29930	4.0418e-06	-1.66191	Chlorophyll a-b binding protein 1, chloroplastic (Precursor) GN=F1N18.3 OS=Arabidopsis thaliana (Mouse-ear cress) PE=1 SV=1	chlorophyll a-b binding protein 1 [Arabidopsis thaliana]
AT2G25200	2.11047e-08	-3.49471	--	uncharacterized protein [Arabidopsis thaliana]
AT4G32650	7.66312e-05	-1.46794	potassium channel KAT3 [Arabidopsis thaliana]
AT2G35270	6.74454e-06	-1.64893	Putative DNA-binding protein ESCAROLA GN=ESC OS=Arabidopsis thaliana (Mouse-ear cress) PE=2 SV=1	putative AT-hook DNA-binding protein [Arabidopsis thaliana]
AT3G14050	3.92566e-05	-1.52827	RelA-SpoT like protein RSH2 [Arabidopsis thaliana]
AT4G13310	0	-4.95001	cytochrome P450 71A20 [Arabidopsis thaliana]
AT4G12550	0	-3.41345	14 kDa proline-rich protein DC2.15 (Precursor) OS=Daucus carota (Carrot) PE=2 SV=1	auxin-Induced in Root cultures 1 [Arabidopsis thaliana]
AT5G45680	0.00234773	-2.05503	FKBP-type peptidyl-prolyl cis-trans isomerase 3 [Arabidopsis thaliana]
AT1G08320	1.48612e-05	-1.60421	TGACG-sequence-specific DNA-binding protein TGA-2.1 GN=TGA21 OS=Nicotiana tabacum (Common tobacco) PE=1 SV=1	bZIP transcription factor family protein [Arabidopsis thaliana]
AT3G14280	0.0097847	-1.41523	--	uncharacterized protein [Arabidopsis thaliana]
AT1G15040	0	-3.41895	putative glutamine amidotransferase [Arabidopsis thaliana]
AT2G18700	4.76567e-06	-1.70601	putative alpha,alpha-trehalose-phosphate synthase [UDP-forming] 11 [Arabidopsis thaliana]
AT3G59350	3.4634e-05	-1.5166	PTI1-like tyrosine-protein kinase 3 [Arabidopsis thaliana]
AT3G29035	0.00646799	-1.25567	NAC domain-containing protein 100 GN=NAC100 OS=Arabidopsis thaliana (Mouse-ear cress) PE=2 SV=1	NAC domain-containing protein 3 [Arabidopsis thaliana]
AT4G19380	9.7945e-07	-4.28535	Long-chain-alcohol oxidase FAO4A [Arabidopsis thaliana]
AT4G08290	0	-2.81701	nodulin MtN21 /EamA-like transporter family protein [Arabidopsis thaliana]
AT3G15518	0	2.9545	--	uncharacterized protein [Arabidopsis thaliana]
AT4G05440	0.00494036	1.25564	--	temperature sensing protein-like protein [Arabidopsis thaliana]
AT3G09220	0	-2.94529	laccase 7 [Arabidopsis thaliana]
AT3G17611	2.70226e-06	1.74196	rhomboid-like protein 14 [Arabidopsis thaliana]
AT4G29670	3.81049e-05	-1.51916	thioredoxin-like 2-2 [Arabidopsis thaliana]
AT3G04070	2.07418e-08	-2.14875	NAC domain-containing protein 18 GN=F14G24.15 OS=Arabidopsis thaliana (Mouse-ear cress) PE=2 SV=1	NAC domain containing protein 47 [Arabidopsis thaliana]
AT4G15120	7.52975e-11	2.27064	--	VQ motif-containing protein [Arabidopsis thaliana]
AT3G07940	0.000459007	-1.45825	Probable ADP-ribosylation factor GTPase-activating protein AGD11 GN=AGD11 OS=Arabidopsis thaliana (Mouse-ear cress) PE=2 SV=1	putative ADP-ribosylation factor GTPase-activating protein AGD11 [Arabidopsis thaliana]
AT1G63245	0.00103322	1.71469	CLE14p (Precursor) GN=CLE14 OS=Arabidopsis thaliana (Mouse-ear cress) PE=2 SV=1	CLAVATA3/ESR (CLE)-related protein 2 [Arabidopsis thaliana]
AT3G54500	0.00462545	1.98966	--	uncharacterized protein [Arabidopsis thaliana]
AT3G44450	3.84408e-05	2.44822	--	uncharacterized protein [Arabidopsis thaliana]
AT2G24550	0.0091501	-1.16882	--	uncharacterized protein [Arabidopsis thaliana]
AT4G37800	0	-3.553	Probable xyloglucan endotransglucosylase/hydrolase protein 7 (Precursor) GN=T28I19.80 OS=Arabidopsis thaliana (Mouse-ear cress) PE=2 SV=2	xyloglucan endotransglucosylase/hydrolase protein 7 [Arabidopsis thaliana]
AT4G02770	3.97135e-08	-1.87209	Photosystem I reaction center subunit II-1, chloroplastic (Precursor) GN=psaD1 OS=Arabidopsis thaliana (Mouse-ear cress) PE=1 SV=1	photosystem I subunit D-1 [Arabidopsis thaliana]
AT5G20960	0.00122862	-1.31965	aldehyde oxidase 1 [Arabidopsis thaliana]
AT1G27290	6.98169e-05	-1.47945	--	uncharacterized protein [Arabidopsis thaliana]
AT1G79040	0.000306176	-1.39902	Photosystem II 10 kDa polypeptide, chloroplastic (Precursor) OS=Arabidopsis thaliana (Mouse-ear cress) PE=1 SV=1	photosystem II subunit R [Arabidopsis thaliana]
AT1G04800	0.000249346	-1.98544	Glycine-rich cell wall structural protein (Precursor) GN=At3g17050 OS=Arabidopsis thaliana (Mouse-ear cress) PE=4 SV=2	glycine-rich protein [Arabidopsis thaliana]
AT5G49760	0.0042758	-1.2112	leucine-rich repeat protein kinase-like protein [Arabidopsis thaliana]
AT3G04720	2.1396e-10	-2.10605	CD-HEL (Precursor) GN=HEL OS=Arabidopsis thaliana (Mouse-ear cress) PE=1 SV=1	pathogenesis-related 4 [Arabidopsis thaliana]
AT2G02120	1.60406e-05	-1.62015	Defensin-like protein 4 (Precursor) GN=F5O4.11 OS=Arabidopsis thaliana (Mouse-ear cress) PE=2 SV=2	defensin-like protein 4 [Arabidopsis thaliana]
AT3G55250	0.00531768	-1.47702	--	uncharacterized protein [Arabidopsis thaliana]
AT2G15890	0	-3.24007	--	maternal effect embryo arrest 14 protein [Arabidopsis thaliana]
AT3G46810	0.00982643	-1.915	--	cysteine/histidine-rich C1 domain-containing protein [Arabidopsis thaliana]
AT2G33710	1.11022e-16	2.8677	Ethylene-responsive transcription factor ERF112 GN=ERF112 OS=Arabidopsis thaliana (Mouse-ear cress) PE=2 SV=1	ethylene-responsive transcription factor ERF112 [Arabidopsis thaliana]
AT4G11170	0.00862201	1.41211	putative disease resistance protein [Arabidopsis thaliana]
AT5G63180	7.48051e-08	-3.57434	Probable pectate lyase 22 (Precursor) GN=At5g63180 OS=Arabidopsis thaliana (Mouse-ear cress) PE=2 SV=1	putative pectate lyase 22 [Arabidopsis thaliana]
AT3G53480	0.000273315	-1.41257	ABC transporter G family member 37 [Arabidopsis thaliana]
AT4G17090	8.10646e-08	-2.03445	Beta-amylase 3, chloroplastic (Precursor) OS=Arabidopsis thaliana (Mouse-ear cress) PE=1 SV=3	beta-amylase [Arabidopsis thaliana]
AT4G24350	7.9462e-09	-3.21938	phosphorylase family protein [Arabidopsis thaliana]
AT3G12500	2.01316e-07	-1.78162	basic chitinase B [Arabidopsis thaliana]
AT1G70800	1.65912e-05	-1.7719	protein ENHANCED BENDING 1 [Arabidopsis thaliana]
AT1G19835	3.9482e-07	-1.7488	Filament-like plant protein 4 GN=FPP4 OS=Arabidopsis thaliana (Mouse-ear cress) PE=2 SV=1	Unknown Protein [Arabidopsis thaliana]
AT4G20260	3.2016e-08	-1.88021	plasma-membrane associated cation-binding protein 1 [Arabidopsis thaliana]
AT4G25170	0.00268762	-1.24334	--	uncharacterized protein [Arabidopsis thaliana]
AT1G02810	0.000185783	-1.43723	Pectinesterase 7 (Precursor) GN=F22D16.20 OS=Arabidopsis thaliana (Mouse-ear cress) PE=2 SV=1	pectinesterase 7 [Arabidopsis thaliana]
AT5G61350	0.00162317	-1.81034	putative receptor-like protein kinase [Arabidopsis thaliana]
AT5G14700	0	2.75073	Rossmann-fold NAD(P)-binding domain-containing protein [Arabidopsis thaliana]
AT5G10380	0.00035705	1.53699	E3 ubiquitin-protein ligase RING1 [Arabidopsis thaliana]
AT1G79310	2.51688e-13	-2.93432	Metacaspase-7 GN=YUP8H12R.7 OS=Arabidopsis thaliana (Mouse-ear cress) PE=1 SV=1	metacaspase 7 [Arabidopsis thaliana]
AT2G20585	0.00297193	1.27603	--	nuclear fusion defective 6 [Arabidopsis thaliana]
AT1G51800	1.04778e-05	-1.58531	putative leucine-rich repeat protein kinase [Arabidopsis thaliana]
AT5G44290	0.000469737	-1.35769	serine/threonine protein kinase [Arabidopsis thaliana]
AT1G01580	0.00453715	1.78765	Ferric reduction oxidase 2 GN=F22L4.12 OS=Arabidopsis thaliana (Mouse-ear cress) PE=1 SV=2	ferric reduction oxidase 2 [Arabidopsis thaliana]
AT4G15230	9.48067e-06	-1.66853	ABC transporter G family member 30 [Arabidopsis thaliana]
AT1G09950	5.71146e-06	-1.65295	Transcription factor HBP-1b(c38) OS=Triticum aestivum (Wheat) PE=2 SV=1	response to ABA and salt 1 [Arabidopsis thaliana]
AT1G54780	9.01486e-05	-1.596	thylakoid lumen protein 18.3 [Arabidopsis thaliana]
AT4G16820	7.80071e-09	3.42456	phospholipase A1-Ibeta2 [Arabidopsis thaliana]
AT3G21351	3.33067e-15	-3.412	--	uncharacterized protein [Arabidopsis thaliana]
AT5G06839	0.000583377	-1.37176	Transcription factor HBP-1b(c1) (Fragment) OS=Triticum aestivum (Wheat) PE=1 SV=2	bZIP transcription factor TGA10 [Arabidopsis thaliana]
AT2G39470	1.789e-05	-2.20405	PsbP-like protein 2, chloroplastic (Precursor) GN=PPL2 OS=Arabidopsis thaliana (Mouse-ear cress) PE=1 SV=2	PsbP-like protein 2 [Arabidopsis thaliana]
AT1G49570	0	-3.36225	peroxidase [Arabidopsis thaliana]
AT2G20800	0	5.19081	NAD(P)H dehydrogenase B4 [Arabidopsis thaliana]
AT5G59240	4.75338e-06	1.94379	40S ribosomal protein S8-2 [Arabidopsis thaliana]
AT2G47200	3.27746e-07	1.8604	--	uncharacterized protein [Arabidopsis thaliana]
AT2G38390	0.00120384	-1.30583	Peroxidase 23 (Precursor) GN=T19C21.12 OS=Arabidopsis thaliana (Mouse-ear cress) PE=2 SV=1	peroxidase 23 [Arabidopsis thaliana]
AT1G80050	5.62329e-05	-1.54621	adenine phosphoribosyl transferase 2 [Arabidopsis thaliana]
AT5G59450	0.00915976	1.15989	Scarecrow-like protein 11 GN=SCL11 OS=Arabidopsis thaliana (Mouse-ear cress) PE=2 SV=1	scarecrow-like protein 11 [Arabidopsis thaliana]
AT4G17140	3.53204e-07	-1.76379	--	pleckstrin homology (PH) domain-containing protein [Arabidopsis thaliana]
AT4G11480	0.00699258	2.61356	putative cysteine-rich receptor-like protein kinase 32 [Arabidopsis thaliana]
AT1G58030	4.29802e-07	-1.74654	cationic amino acid transporter 2 [Arabidopsis thaliana]
AT5G07870	0.00771158	1.17077	Uncharacterized acetyltransferase At3g50280 GN=At3g50280 OS=Arabidopsis thaliana (Mouse-ear cress) PE=1 SV=1	HXXXD-type acyl-transferase family protein [Arabidopsis thaliana]
AT2G25250	0.000809463	-1.32303	--	uncharacterized protein [Arabidopsis thaliana]
AT2G30500	0.0069926	-1.1879	Putative WEB family protein At1g65010, chloroplastic (Precursor) GN=At1g65010 OS=Arabidopsis thaliana (Mouse-ear cress) PE=1 SV=1	Kinase interacting (KIP1-like) family protein [Arabidopsis thaliana]
AT1G55920	0.00013065	1.45473	serine O-acetyltransferase [Arabidopsis thaliana]
AT3G06020	0.00453564	1.57733	Protein FANTASTIC FOUR 4 GN=FAF4 OS=Arabidopsis thaliana (Mouse-ear cress) PE=2 SV=1	FAF family protein [Arabidopsis thaliana]
AT2G01340	3.04911e-07	1.89929	Uncharacterized protein At1g66480 GN=At1g66480 OS=Arabidopsis thaliana (Mouse-ear cress) PE=1 SV=1	uncharacterized protein [Arabidopsis thaliana]
AT2G05440	2.26321e-07	-1.84544	glycine-rich protein 9 [Arabidopsis thaliana]
AT1G32170	4.6841e-08	-1.85178	Probable xyloglucan endotransglucosylase/hydrolase protein 30 (Precursor) GN=F3C3.5 OS=Arabidopsis thaliana (Mouse-ear cress) PE=2 SV=2	probable xyloglucan endotransglucosylase/hydrolase 30 [Arabidopsis thaliana]
AT1G01040	0.00622926	-1.20962	endoribonuclease Dicer-like 1 [Arabidopsis thaliana]
AT4G36870	1.01531e-08	-2.72661	BEL1-like homeodomain protein 2 OS=Arabidopsis thaliana (Mouse-ear cress) PE=1 SV=3	BEL1-like homeodomain protein 2 [Arabidopsis thaliana]
AT5G38010	0.000843177	-1.36608	UDP-glycosyltransferase 76E9 GN=UGT76E9 OS=Arabidopsis thaliana (Mouse-ear cress) PE=2 SV=1	UDP-glycosyltransferase 76E9 [Arabidopsis thaliana]
AT5G05410	6.45226e-08	-1.85361	Dehydration-responsive element-binding protein 2A GN=K18I23.22 OS=Arabidopsis thaliana (Mouse-ear cress) PE=1 SV=1	dehydration-responsive element-binding protein 2A [Arabidopsis thaliana]
AT1G68530	0	-3.03927	3-ketoacyl-CoA synthase 6 GN=T26J14.10 OS=Arabidopsis thaliana (Mouse-ear cress) PE=1 SV=1	3-ketoacyl-CoA synthase 6 [Arabidopsis thaliana]
AT3G27400	3.78911e-05	-2.20712	putative pectate lyase 11 [Arabidopsis thaliana]
AT4G25470	2.07474e-08	-1.93142	Dehydration-responsive element-binding protein 1C GN=M7J2.161 OS=Arabidopsis thaliana (Mouse-ear cress) PE=2 SV=2	dehydration-responsive element-binding protein 1C [Arabidopsis thaliana]
AT5G48880	0.00705082	1.1741	3-keto-acyl-CoA thiolase 2 [Arabidopsis thaliana]
AT4G04990	2.94531e-12	-3.22013	--	uncharacterized protein [Arabidopsis thaliana]
AT5G06730	0.000728627	-1.62345	Peroxidase 54 (Precursor) GN=MPH15.9 OS=Arabidopsis thaliana (Mouse-ear cress) PE=2 SV=1	peroxidase [Arabidopsis thaliana]
AT1G19540	0.00821958	-2.45286	NmrA-like negative transcriptional regulator-like protein [Arabidopsis thaliana]
AT2G41700	0.000656698	-1.35374	ABC transporter A family member 1 [Arabidopsis thaliana]
AT2G28200	2.43588e-05	-1.68896	Zinc finger protein ZAT5 GN=ZAT5 OS=Arabidopsis thaliana (Mouse-ear cress) PE=2 SV=1	zinc finger protein ZAT5 [Arabidopsis thaliana]
AT1G10960	0.000135907	1.43418	ferredoxin 1 [Arabidopsis thaliana]
AT2G23290	0.00416859	-1.22362	myb domain protein 70 [Arabidopsis thaliana]
AT3G28510	3.03479e-09	3.27579	AAA-type ATPase family protein [Arabidopsis thaliana]
AT1G24330	0.000938779	-1.51334	U-box domain-containing protein 6 GN=PUB6 OS=Arabidopsis thaliana (Mouse-ear cress) PE=2 SV=2	U-box domain-containing protein 6 [Arabidopsis thaliana]
AT5G41670	0.000995255	1.36186	6-phosphogluconate dehydrogenase, decarboxylating 2 [Arabidopsis thaliana]
AT4G23190	7.35091e-05	1.47203	cysteine-rich receptor-like protein kinase 11 [Arabidopsis thaliana]
AT5G49360	8.13008e-06	-1.59176	bifunctional {beta}-D-xylosidase/{alpha}-L-arabinofuranosidase [Arabidopsis thaliana]
AT1G55260	0.000135582	-2.29991	Non-specific lipid-transfer protein-like protein At5g64080 (Precursor) GN=At5g64080 OS=Arabidopsis thaliana (Mouse-ear cress) PE=1 SV=1	Bifunctional inhibitor/lipid-transfer protein/seed storage 2S albumin superfamily protein [Arabidopsis thaliana]
AT2G18280	0.00493541	-1.20535	Tubby-like F-box protein 2 GN=TULP2 OS=Arabidopsis thaliana (Mouse-ear cress) PE=2 SV=1	Tubby-like F-box protein 2 [Arabidopsis thaliana]
AT5G24030	1.97643e-09	-1.99977	SLAC1 homologue 3 [Arabidopsis thaliana]
AT3G07980	0.00572858	-1.30214	mitogen-activated protein kinase kinase kinase 6 [Arabidopsis thaliana]
AT1G08250	0.00947494	1.15963	arogenate dehydratase 6 [Arabidopsis thaliana]
AT2G43000	9.91285e-12	2.69266	Transcription factor JUNGBRUNNEN 1 GN=F23E6.1 OS=Arabidopsis thaliana (Mouse-ear cress) PE=1 SV=1	NAC domain-containing protein 42 [Arabidopsis thaliana]
AT3G25240	0.00276448	2.56843	--	uncharacterized protein [Arabidopsis thaliana]
AT2G38600	2.42122e-06	2.77403	HAD superfamily, subfamily IIIB acid phosphatase [Arabidopsis thaliana]
AT3G48200	9.20345e-05	-2.24402	--	uncharacterized protein [Arabidopsis thaliana]
AT1G21400	7.7896e-05	-2.89969	thiamin diphosphate-binding fold protein [Arabidopsis thaliana]
AT1G30720	1.57339e-08	-1.94216	FAD-binding Berberine family protein [Arabidopsis thaliana]
AT1G58420	2.60067e-06	1.77103	--	uncharacterized protein [Arabidopsis thaliana]
AT5G14760	0.000123067	1.51761	L-aspartate oxidase [Arabidopsis thaliana]
AT3G18170	0.00509785	-1.22335	--	glycosyltransferase family 61 protein [Arabidopsis thaliana]
AT4G23870	8.16515e-05	-1.4966	--	uncharacterized protein [Arabidopsis thaliana]
AT5G43520	3.70001e-09	-2.33265	Probable nucleoredoxin 1 GN=At1g60420 OS=Arabidopsis thaliana (Mouse-ear cress) PE=1 SV=1	cysteine/histidine-rich C1 domain-containing protein [Arabidopsis thaliana]
AT1G64170	1.46447e-07	-1.83975	cation/H(+) antiporter 16 [Arabidopsis thaliana]
AT3G19190	7.04006e-06	-1.63463	--	protein autophagy 2 [Arabidopsis thaliana]
AT4G18070	0.00160519	-1.28257	Nucleolin 2 GN=OSJNBa0058K23.21 OS=Oryza sativa subsp. japonica (Rice) PE=2 SV=2	uncharacterized protein [Arabidopsis thaliana]
AT3G49120	3.81669e-09	-1.99193	Peroxidase 34 (Precursor) OS=Arabidopsis thaliana (Mouse-ear cress) PE=1 SV=1	peroxidase 34 [Arabidopsis thaliana]
AT1G06410	0.0020587	-1.28041	putative alpha,alpha-trehalose-phosphate synthase [UDP-forming] 7 [Arabidopsis thaliana]
AT4G05018	2.18676e-11	3.26547	--	uncharacterized protein [Arabidopsis thaliana]
AT1G80440	0	-3.49376	F-box/kelch-repeat protein At1g80440 GN=At1g80440 OS=Arabidopsis thaliana (Mouse-ear cress) PE=2 SV=1	F-box/kelch-repeat protein [Arabidopsis thaliana]
AT1G21680	6.98147e-05	-1.47467	DPP6 N-terminal domain-like protein [Arabidopsis thaliana]
AT2G34510	3.69482e-13	-2.8166	--	uncharacterized protein [Arabidopsis thaliana]
AT4G36900	0.000436338	-1.45718	Ethylene-responsive transcription factor RAP2-10 OS=Arabidopsis thaliana (Mouse-ear cress) PE=2 SV=1	ethylene-responsive transcription factor RAP2-10 [Arabidopsis thaliana]
AT4G12735	0	6.43473	--	uncharacterized protein [Arabidopsis thaliana]
AT5G40780	0.000433612	-1.40881	Lysine histidine transporter 1 GN=LHT1 OS=Arabidopsis thaliana (Mouse-ear cress) PE=1 SV=1	Lysine histidine transporter 1 [Arabidopsis thaliana]
AT5G45430	0	3.57092	protein kinase superfamily protein [Arabidopsis thaliana]
AT1G73830	0.00010455	-3.0256	Transcription factor BEE 3 GN=F25P22.25 OS=Arabidopsis thaliana (Mouse-ear cress) PE=2 SV=1	transcription factor BEE 3 [Arabidopsis thaliana]
AT5G24880	0.000609724	-1.91423	Protein ycf2 (Fragment) GN=ycf2 OS=Oenothera picensis (Evening primrose) PE=3 SV=1	uncharacterized protein [Arabidopsis thaliana]
AT3G18370	0.00597874	-1.18949	Synaptotagmin-5 GN=T25N20.15 OS=Arabidopsis thaliana (Mouse-ear cress) PE=2 SV=1	C2 domain-containing protein [Arabidopsis thaliana]
AT4G15380	2.89516e-06	-1.86152	cytochrome P450, family 705, subfamily A, polypeptide 4 [Arabidopsis thaliana]
AT4G01800	0.00263692	-1.26815	protein translocase subunit secA [Arabidopsis thaliana]
AT5G14920	0	-3.66699	Gibberellin-regulated protein 14 (Precursor) GN=GASA14 OS=Arabidopsis thaliana (Mouse-ear cress) PE=1 SV=1	gibberellin-regulated protein [Arabidopsis thaliana]
AT3G50930	3.91876e-05	1.54993	ATP-dependent zinc metalloprotease FTSH 5, mitochondrial (Precursor) OS=Oryza sativa subsp. japonica (Rice) PE=3 SV=1	cytochrome BC1 synthesis [Arabidopsis thaliana]
AT4G18195	0.00011663	2.31124	Probable purine permease 8 GN=PUP8 OS=Arabidopsis thaliana (Mouse-ear cress) PE=2 SV=1	purine permease 8 [Arabidopsis thaliana]
AT5G11070	0	-3.01998	--	uncharacterized protein [Arabidopsis thaliana]
AT4G38770	0	-3.72721	Proline-rich protein 4 (Precursor) GN=PRP4 OS=Arabidopsis thaliana (Mouse-ear cress) PE=2 SV=1	proline-rich protein 4 [Arabidopsis thaliana]
AT3G58150	4.44089e-16	5.12546	--	Optic atrophy 3 protein (OPA3) [Arabidopsis thaliana]
AT4G37450	0.000858646	-1.31887	Lysine-rich arabinogalactan protein 18 (Precursor) GN=AGP18 OS=Arabidopsis thaliana (Mouse-ear cress) PE=2 SV=1	Lysine-rich arabinogalactan protein 18 [Arabidopsis thaliana]
AT5G10410	0.00170675	1.39935	Putative clathrin assembly protein At5g10410 GN=At5g10410 OS=Arabidopsis thaliana (Mouse-ear cress) PE=2 SV=2	ENTH/ANTH/VHS superfamily protein [Arabidopsis thaliana]
AT3G62010	1.95902e-09	-2.00354	--	uncharacterized protein [Arabidopsis thaliana]
AT4G33960	0.00571908	-1.44875	--	uncharacterized protein [Arabidopsis thaliana]
AT2G29500	0.000170241	1.42407	HSP20 family protein [Arabidopsis thaliana]
AT4G29030	0.00136639	-1.87053	Glycine-rich cell wall structural protein 1 (Precursor) GN=GRP-1 OS=Petunia hybrida (Petunia) PE=1 SV=1	putative membrane lipoprotein [Arabidopsis thaliana]
AT5G24850	5.63314e-09	1.99881	RecName: Full=Cryptochrome DASH, chloroplastic/mitochondrial; AltName: Full=Cryptochrome-3; Flags: Precursor
AT1G07985	0.000288354	1.65744	--	uncharacterized protein [Arabidopsis thaliana]
AT4G13840	7.14666e-05	-1.87846	Rosmarinate synthase GN=RAS OS=Melissa officinalis (Lemon balm) PE=1 SV=1	HXXXD-type acyl-transferase-like protein [Arabidopsis thaliana]
AT4G37930	9.56682e-05	-1.45328	serine transhydroxymethyltransferase 1 [Arabidopsis thaliana]
AT5G17170	8.62007e-06	-1.81234	--	rubredoxin family protein [Arabidopsis thaliana]
AT4G15180	0.000658694	-1.33969	putative histone-lysine N-methyltransferase [Arabidopsis thaliana]
AT5G55250	0.000917432	-1.45274	Indole-3-acetate O-methyltransferase 1 GN=IAMT1 OS=Arabidopsis thaliana (Mouse-ear cress) PE=1 SV=1	IAA carboxylmethyltransferase 1 [Arabidopsis thaliana]
AT5G40240	0.0024946	-1.26126	nodulin MtN21 /EamA-like transporter family protein [Arabidopsis thaliana]
AT1G33811	2.52164e-05	-2.99269	GDSL esterase/lipase At1g33811 (Precursor) GN=At1g33811 OS=Arabidopsis thaliana (Mouse-ear cress) PE=2 SV=1	GDSL esterase/lipase [Arabidopsis thaliana]
AT3G09390	0	-3.51601	Metallothionein-like protein 2A GN=MT2A OS=Arabidopsis thaliana (Mouse-ear cress) PE=2 SV=2	metallothionein 2A [Arabidopsis thaliana]
AT3G27850	0.000446498	-1.37973	50S ribosomal protein L12-3 [Arabidopsis thaliana]
AT2G01910	0.000465591	-1.3601	65-kDa microtubule-associated protein 6 GN=MAP65-6 OS=Arabidopsis thaliana (Mouse-ear cress) PE=1 SV=1	microtubule-associated protein 65-6 [Arabidopsis thaliana]
AT2G16980	0.00920145	-1.21043	major facilitator protein [Arabidopsis thaliana]
AT2G34600	0	-3.73015	Protein TIFY 5B GN=T31E10.6 OS=Arabidopsis thaliana (Mouse-ear cress) PE=2 SV=1	jasmonate-zim-domain protein 7 [Arabidopsis thaliana]
AT4G20110	1.83144e-07	-1.79085	Vacuolar-sorting receptor 7 (Precursor) GN=F18F4.210 OS=Arabidopsis thaliana (Mouse-ear cress) PE=2 SV=2	vacuolar-sorting receptor 7 [Arabidopsis thaliana]
AT2G37750	5.25598e-05	-1.50728	--	uncharacterized protein [Arabidopsis thaliana]
AT5G01540	0	3.49681	lectin receptor kinase A4.1 [Arabidopsis thaliana]
AT5G16910	5.10325e-05	-1.50647	cellulose synthase-like protein D2 [Arabidopsis thaliana]
AT5G23120	4.14131e-07	-1.89841	Photosystem II stability/assembly factor HCF136, chloroplastic (Precursor) GN=HCF136 OS=Arabidopsis thaliana (Mouse-ear cress) PE=1 SV=1	photosystem II stability/assembly factor HCF136 [Arabidopsis thaliana]
AT1G05560	0.00176008	1.27748	UDP-glycosyltransferase 75B1 GN=T25N20.20 OS=Arabidopsis thaliana (Mouse-ear cress) PE=1 SV=1	UDP-glucosyltransferase 75B1 [Arabidopsis thaliana]
AT2G24270	3.9473e-05	-1.72964	NADP-dependent glyceraldehyde-3-phosphate dehydrogenase [Arabidopsis thaliana]
AT5G35190	4.52971e-14	-2.50396	Extensin-2 (Precursor) GN=T14E10_160 OS=Arabidopsis thaliana (Mouse-ear cress) PE=2 SV=1	proline-rich extensin-like family protein [Arabidopsis thaliana]
AT4G36220	1.55732e-11	-2.29554	ferulic acid 5-hydroxylase 1 [Arabidopsis thaliana]
AT3G52840	3.08986e-12	-2.74477	beta-galactosidase 2 [Arabidopsis thaliana]
AT5G38020	2.22045e-16	-2.68275	Salicylate/benzoate carboxyl methyltransferase GN=BSMT1 OS=Arabidopsis thaliana (Mouse-ear cress) PE=1 SV=1	SAM:salicylic acid carboxyl methyltransferase-like protein [Arabidopsis thaliana]
AT3G27210	5.07503e-10	-2.07222	Uncharacterized protein At3g27210 GN=Y-2 OS=Arabidopsis thaliana (Mouse-ear cress) PE=1 SV=1	uncharacterized protein [Arabidopsis thaliana]
AT3G59930	2.97557e-07	-2.44304	Defensin-like protein 206 (Precursor) GN=At3g59930 OS=Arabidopsis thaliana (Mouse-ear cress) PE=3 SV=1	defensin-like protein 206 [Arabidopsis thaliana]
AT1G52060	0.00726643	-1.1723	Myrosinase-binding protein-like At2g25980 GN=At2g25980 OS=Arabidopsis thaliana (Mouse-ear cress) PE=2 SV=1	jacalin-like lectin domain-containing protein [Arabidopsis thaliana]
AT4G19230	0.00297883	-1.28903	abscisic acid 8&apos;-hydroxylase 1 [Arabidopsis thaliana]
AT1G18100	0.000872861	-1.40038	protein MOTHER of FT and TF 1 [Arabidopsis thaliana]
AT2G47990	0.000428901	1.36933	transducin family nucleolar protein with WD40 repeats [Arabidopsis thaliana]
AT5G10770	2.46247e-06	-1.65529	Protein ASPARTIC PROTEASE IN GUARD CELL 2 (Precursor) GN=ASPG2 OS=Arabidopsis thaliana (Mouse-ear cress) PE=2 SV=1	aspartyl protease family protein [Arabidopsis thaliana]
AT3G54020	2.59892e-12	-2.31557	Phosphatidylinositol:ceramide inositolphosphotransferase 1 GN=F5K20.320 OS=Arabidopsis thaliana (Mouse-ear cress) PE=2 SV=1	phosphatidylinositol:ceramide inositolphosphotransferase 1 [Arabidopsis thaliana]
AT5G52970	0.00457482	-1.73986	Thylakoid lumenal 15.0 kDa protein 2, chloroplastic (Precursor) GN=At5g52970 OS=Arabidopsis thaliana (Mouse-ear cress) PE=1 SV=2	thylakoid lumenal protein 2 [Arabidopsis thaliana]
AT5G38550	0.000257967	-1.49603	Myrosinase-binding protein-like At2g25980 GN=At2g25980 OS=Arabidopsis thaliana (Mouse-ear cress) PE=2 SV=1	jacalin lectin family protein [Arabidopsis thaliana]
AT1G71100	0.00266665	1.2441	ribose 5-phosphate isomerase A [Arabidopsis thaliana]
AT4G36000	0.000380495	-2.00235	Thaumatin-like protein (Precursor) GN=At1g18250 OS=Arabidopsis thaliana (Mouse-ear cress) PE=2 SV=2	pathogenesis-related thaumatin family protein [Arabidopsis thaliana]
AT4G33905	0.00129257	2.06517	--	Peroxisomal membrane protein Mpv17/PMP22 [Arabidopsis thaliana]
AT2G32150	0.000412379	-1.36493	haloacid dehalogenase-like hydrolase domain-containing protein [Arabidopsis thaliana]
AT2G32610	0.00130478	-1.82895	cellulose synthase-like protein B1 [Arabidopsis thaliana]
AT1G70820	2.27567e-10	-3.7646	phosphoglucomutase-like protein [Arabidopsis thaliana]
AT2G40460	0.00706008	-1.31456	putative peptide/nitrate transporter [Arabidopsis thaliana]
AT2G41850	0.00423289	-2.66858	Polygalacturonase ADPG2 (Precursor) GN=T11A7.5 OS=Arabidopsis thaliana (Mouse-ear cress) PE=2 SV=2	polygalacturonase ADPG2 [Arabidopsis thaliana]
AT1G51790	4.39049e-07	-1.87724	leucine-rich repeat protein kinase-like protein [Arabidopsis thaliana]
AT2G18730	0.00953757	-1.1512	Diacylglycerol kinase 3 GN=DGK3 OS=Arabidopsis thaliana (Mouse-ear cress) PE=2 SV=1	diacylglycerol kinase 3 [Arabidopsis thaliana]
AT5G41700	0.00313115	-1.26557	Ubiquitin-conjugating enzyme E2 8 GN=MBK23.24 OS=Arabidopsis thaliana (Mouse-ear cress) PE=1 SV=1	ubiquitin-conjugating enzyme E2 8 [Arabidopsis thaliana]
AT1G68520	8.98281e-13	-3.48027	Zinc finger protein CONSTANS-LIKE 6 GN=COL6 OS=Arabidopsis thaliana (Mouse-ear cress) PE=2 SV=2	zinc finger protein CONSTANS-LIKE 6 [Arabidopsis thaliana]
AT1G80380	1.22708e-05	-1.56952	D-glycerate 3-kinase [Arabidopsis thaliana]
AT4G37410	0.00435462	-1.34346	cytochrome P450, family 81, subfamily F, polypeptide 4 [Arabidopsis thaliana]
AT4G37700	2.60963e-10	-2.95829	--	uncharacterized protein [Arabidopsis thaliana]
AT4G10340	0.0059755	-1.20005	Chlorophyll a-b binding protein CP26, chloroplastic (Precursor) GN=LHCB5 OS=Arabidopsis thaliana (Mouse-ear cress) PE=2 SV=1	chlorophyll a-b binding protein CP26 [Arabidopsis thaliana]
AT4G13890	0.00370141	-1.68152	serine hydroxymethyltransferase 5 [Arabidopsis thaliana]
AT1G67230	0.00201257	-1.2649	Putative nuclear matrix constituent protein 1-like protein GN=At5g65770 OS=Arabidopsis thaliana (Mouse-ear cress) PE=2 SV=1	protein little nuclei1 [Arabidopsis thaliana]
AT5G28640	0.00304621	1.24168	GRF1-interacting factor 1 GN=F4I4.20 OS=Arabidopsis thaliana (Mouse-ear cress) PE=1 SV=1	GRF1-interacting factor 1 [Arabidopsis thaliana]
AT5G22300	1.5052e-08	2.48466	bifunctional nitrilase/nitrile hydratase NIT4 [Arabidopsis thaliana]
AT1G05200	3.7671e-05	-1.74188	glutamate receptor 3.4 [Arabidopsis thaliana]
AT4G36380	8.27161e-05	-1.51782	3-epi-6-deoxocathasterone 23-monooxygenase [Arabidopsis thaliana]
AT5G39240	0.000798362	1.74887	--	uncharacterized protein [Arabidopsis thaliana]
AT4G27740	0.00127614	-1.48186	Protein yippee-like At4g27740 GN=At4g27740 OS=Arabidopsis thaliana (Mouse-ear cress) PE=3 SV=1	Yippee family putative zinc-binding protein [Arabidopsis thaliana]
AT5G64750	0.00900778	-1.46379	Ethylene-responsive transcription factor ABR1 GN=MVP7.8 OS=Arabidopsis thaliana (Mouse-ear cress) PE=2 SV=1	ethylene-responsive transcription factor ABR1 [Arabidopsis thaliana]
AT1G13700	1.94501e-08	-3.08544	6-phosphogluconolactonase 1 [Arabidopsis thaliana]
AT4G21490	2.94144e-08	3.2333	NAD(P)H dehydrogenase B3 [Arabidopsis thaliana]
AT2G41560	0.00308198	-1.23255	autoinhibited Ca(2+)-ATPase 4 [Arabidopsis thaliana]
AT5G02160	0	-3.28977	--	uncharacterized protein [Arabidopsis thaliana]
AT1G53940	1.30832e-06	-1.85136	GDSL esterase/lipase 2 (Precursor) GN=GLIP2 OS=Arabidopsis thaliana (Mouse-ear cress) PE=2 SV=1	GDSL-motif lipase 2 [Arabidopsis thaliana]
AT2G46660	4.49643e-06	-3.28245	cytochrome P450, family 78, subfamily A, polypeptide 6 [Arabidopsis thaliana]
AT5G07990	0	3.08079	Flavonoid 3&apos;-monooxygenase [Arabidopsis thaliana]
AT1G50400	0.00150491	1.61705	Probable mitochondrial import receptor subunit TOM40-2 GN=TOM40-2 OS=Arabidopsis thaliana (Mouse-ear cress) PE=2 SV=3	eukaryotic porin family protein [Arabidopsis thaliana]
AT2G05520	0	-4.4209	glycine-rich protein 3 [Arabidopsis thaliana]
AT3G10710	0.00526864	-1.25813	Pectinesterase 24 GN=T7M13.21 OS=Arabidopsis thaliana (Mouse-ear cress) PE=3 SV=1	root hair specific 12 [Arabidopsis thaliana]
AT5G35790	2.66705e-06	-2.23823	Glucose-6-phosphate 1-dehydrogenase 1, chloroplastic (Precursor) GN=APG1 OS=Arabidopsis thaliana (Mouse-ear cress) PE=2 SV=2	glucose-6-phosphate dehydrogenase 1 [Arabidopsis thaliana]
AT1G53210	7.74596e-05	-1.48858	Vacuolar cation/proton exchanger 1c OS=Oryza sativa subsp. japonica (Rice) PE=2 SV=1	sodium/calcium exchanger family protein / calcium-binding EF hand family protein [Arabidopsis thaliana]
AT2G46310	0.000165271	1.54555	Ethylene-responsive transcription factor CRF5 GN=T3F17.4 OS=Arabidopsis thaliana (Mouse-ear cress) PE=1 SV=1	ethylene-responsive transcription factor CRF5 [Arabidopsis thaliana]
AT4G12490	1.26622e-05	-1.65601	14 kDa proline-rich protein DC2.15 (Precursor) OS=Daucus carota (Carrot) PE=2 SV=1	Bifunctional inhibitor/lipid-transfer protein/seed storage 2S albumin superfamily protein [Arabidopsis thaliana]
AT4G17785	1.11022e-16	2.84802	transcription factor MYB39 [Arabidopsis thaliana]
AT5G66815	0.000684453	1.82369	Formin-like protein 5 GN=P0453E05.107 OS=Oryza sativa subsp. japonica (Rice) PE=2 SV=2	uncharacterized protein [Arabidopsis thaliana]
AT5G54380	0.000201395	-1.41289	receptor-like protein kinase THESEUS 1 [Arabidopsis thaliana]
AT2G35370	2.13141e-07	-1.95602	glycine decarboxylase complex protein H [Arabidopsis thaliana]
AT5G46295	0.00116726	1.41689	--	uncharacterized protein [Arabidopsis thaliana]
AT4G01140	1.12519e-08	-2.17999	--	uncharacterized protein [Arabidopsis thaliana]
AT4G19420	9.60658e-10	-2.21116	--	putative pectinacetylesterase [Arabidopsis thaliana]
AT4G10955	0	5.75061	GDSL esterase/lipase At4g10955 GN=At4g10955 OS=Arabidopsis thaliana (Mouse-ear cress) PE=2 SV=1	GDSL esterase/lipase [Arabidopsis thaliana]
AT1G42990	5.22853e-05	1.4895	bZIP transcription factor 60 GN=BZIP60 OS=Arabidopsis thaliana (Mouse-ear cress) PE=2 SV=1	bZIP transcription factor 60 [Arabidopsis thaliana]
AT1G01320	4.94802e-06	-1.6575	Clustered mitochondria protein GN=F4F15.250 OS=Arabidopsis thaliana (Mouse-ear cress) PE=2 SV=1	tetratricopeptide repeat-containing protein [Arabidopsis thaliana]
AT5G52670	1.55885e-07	2.53711	--	putative copper transport protein [Arabidopsis thaliana]
AT5G37990	1.10156e-05	-1.58465	Probable S-adenosylmethionine-dependent methyltransferase At5g37990 GN=At5g37990 OS=Arabidopsis thaliana (Mouse-ear cress) PE=2 SV=2	probable S-adenosylmethionine-dependent methyltransferase [Arabidopsis thaliana]
AT3G26330	1.27028e-05	-1.60264	cytochrome P450 71B37 [Arabidopsis thaliana]
AT2G20940	0.00120058	1.37403	--	uncharacterized protein [Arabidopsis thaliana]
AT1G71850	0.0030193	1.2866	Protein ROOT PRIMORDIUM DEFECTIVE 1 GN=RPD1 OS=Arabidopsis thaliana (Mouse-ear cress) PE=1 SV=1	ubiquitin carboxyl-terminal hydrolase family protein [Arabidopsis thaliana]
AT2G41970	0.00702847	-1.29655	putative protein kinase [Arabidopsis thaliana]
AT5G64120	0	-3.19604	Peroxidase 71 (Precursor) GN=MHJ24.10 OS=Arabidopsis thaliana (Mouse-ear cress) PE=1 SV=1	peroxidase 71 [Arabidopsis thaliana]
AT2G43050	1.27295e-09	-2.13751	Pectinesterase 16 (Precursor) GN=MFL8.9 OS=Arabidopsis thaliana (Mouse-ear cress) PE=2 SV=1	putative pectinesterase/ pectinerase inhibitor 16 [Arabidopsis thaliana]
AT2G30570	1.79846e-05	-1.55538	Photosystem II reaction center W protein, chloroplastic (Precursor) GN=PSBW OS=Arabidopsis thaliana (Mouse-ear cress) PE=1 SV=2	photosystem II reaction center W protein [Arabidopsis thaliana]
AT5G46110	1.69769e-09	-2.08292	Triose phosphate/phosphate translocator TPT, chloroplastic (Precursor) GN=TPT OS=Arabidopsis thaliana (Mouse-ear cress) PE=2 SV=1	triose phosphate/phosphate translocator TPT [Arabidopsis thaliana]
AT5G53460	3.00016e-05	-1.59126	glutamate synthase 1 [NADH] [Arabidopsis thaliana]
AT5G25810	5.91601e-05	-1.66479	Ethylene-responsive transcription factor TINY GN=F18A17.60 OS=Arabidopsis thaliana (Mouse-ear cress) PE=2 SV=1	ethylene-responsive transcription factor TINY [Arabidopsis thaliana]
AT1G06040	1.66533e-15	2.6212	Salt tolerance protein GN=STO OS=Arabidopsis thaliana (Mouse-ear cress) PE=1 SV=1	Salt tolerance protein [Arabidopsis thaliana]
AT5G13910	9.76136e-05	1.67423	Ethylene-responsive transcription factor LEP GN=MAC12.13 OS=Arabidopsis thaliana (Mouse-ear cress) PE=2 SV=1	ethylene-responsive transcription factor LEP [Arabidopsis thaliana]
AT1G20340	0.000372541	-1.37531	DNA-damage resistance protein DRT112 [Arabidopsis thaliana]
AT1G51830	7.28634e-07	-1.72274	putative leucine-rich repeat protein kinase [Arabidopsis thaliana]
AT3G54530	0	6.44418	--	unknown [Arabidopsis thaliana]
AT4G13340	0	-2.77742	Leucine-rich repeat extensin-like protein 3 (Precursor) GN=LRX3 OS=Arabidopsis thaliana (Mouse-ear cress) PE=1 SV=1	leucine-rich repeat extensin-like protein 3 [Arabidopsis thaliana]
AT3G55090	9.99201e-16	2.63531	ABC transporter G family member 16 [Arabidopsis thaliana]
AT3G16440	4.33797e-09	-2.01683	Myrosinase-binding protein-like At3g16440 GN=At3g16440 OS=Arabidopsis thaliana (Mouse-ear cress) PE=2 SV=1	myrosinase-binding protein-like protein-300B [Arabidopsis thaliana]
AT5G66190	1.05519e-08	-1.96869	ferredoxin-NADP(+)-oxidoreductase 1 [Arabidopsis thaliana]
AT1G62300	0.000274851	1.39906	WRKY transcription factor 6 GN=WRKY6 OS=Arabidopsis thaliana (Mouse-ear cress) PE=1 SV=1	WRKY transcription factor 6 [Arabidopsis thaliana]
AT1G61800	0.00261834	2.04404	Glucose-6-phosphate/phosphate translocator 2, chloroplastic (Precursor) GN=GPT2 OS=Arabidopsis thaliana (Mouse-ear cress) PE=2 SV=2	glucose-6-phosphate/phosphate translocator 2 [Arabidopsis thaliana]
AT2G39570	0.00803918	-1.17009	--	ACT domain-containing protein [Arabidopsis thaliana]
AT5G14880	0.00196567	-1.26478	potassium transporter 8 [Arabidopsis thaliana]
AT2G38830	7.98217e-05	1.82743	Protein ELC-like GN=MAC12.18 OS=Arabidopsis thaliana (Mouse-ear cress) PE=1 SV=1	ubiquitin-conjugating enzyme/RWD-like protein [Arabidopsis thaliana]
AT2G28630	5.13127e-11	-3.41732	3-ketoacyl-CoA synthase 12 (Precursor) GN=KCS12 OS=Arabidopsis thaliana (Mouse-ear cress) PE=2 SV=1	3-ketoacyl-CoA synthase 12 [Arabidopsis thaliana]
AT1G11180	0.00077797	-1.65125	Secretory carrier-associated membrane protein 5 GN=SCAMP5 OS=Arabidopsis thaliana (Mouse-ear cress) PE=2 SV=2	secretory carrier-associated membrane protein 5 [Arabidopsis thaliana]
AT3G20250	0.000549876	-1.34645	pumilio 5 [Arabidopsis thaliana]
AT3G25770	1.80761e-05	-1.76245	Allene oxide cyclase 2, chloroplastic (Precursor) GN=AOC2 OS=Arabidopsis thaliana (Mouse-ear cress) PE=1 SV=1	allene oxide cyclase 2 [Arabidopsis thaliana]
AT1G04700	0.00660022	-1.5565	PB1 domain-containing protein tyrosine kinase [Arabidopsis thaliana]
AT4G25100	5.36475e-08	1.87654	Fe-superoxide dismutase, partial [Arabidopsis thaliana]
AT1G64220	7.76443e-05	2.21906	Mitochondrial import receptor subunit TOM7-2 GN=TOM7-2 OS=Arabidopsis thaliana (Mouse-ear cress) PE=2 SV=1	mitochondrial import receptor subunit TOM7-2 [Arabidopsis thaliana]
AT1G75460	2.52164e-05	-2.99269	ATP-dependent protease La domain-containing protein [Arabidopsis thaliana]
AT3G54590	8.89289e-13	-2.32043	Extensin-2 (Precursor) GN=T14E10_160 OS=Arabidopsis thaliana (Mouse-ear cress) PE=2 SV=1	hydroxyproline-rich glycoprotein [Arabidopsis thaliana]
AT3G49190	0.00133776	-1.49971	O-acyltransferase WSD1 GN=WSD1 OS=Arabidopsis thaliana (Mouse-ear cress) PE=2 SV=1	O-acyltransferase (WSD1-like) family protein [Arabidopsis thaliana]
AT1G11530	4.82723e-07	-2.25408	monocysteinic thioredoxin CXXS1 [Arabidopsis thaliana]
AT1G45201	1.95066e-13	-2.38341	triacylglycerol lipase-like 1 [Arabidopsis thaliana]
AT2G15090	1.35558e-13	-2.91891	3-ketoacyl-CoA synthase 8 GN=KCS8 OS=Arabidopsis thaliana (Mouse-ear cress) PE=2 SV=1	3-ketoacyl-CoA synthase 8 [Arabidopsis thaliana]
AT1G19150	5.58357e-05	-2.03286	Chlorophyll a-b binding protein, chloroplastic (Precursor) OS=Petunia hybrida (Petunia) PE=2 SV=1	PSI type II chlorophyll a/b-binding protein (Lhca2*1) [Arabidopsis thaliana]
AT1G53340	4.52495e-05	-1.75556	--	cysteine/histidine-rich c1 domain-containing protein [Arabidopsis thaliana]
AT1G51840	4.81883e-05	-1.56801	Probable LRR receptor-like serine/threonine-protein kinase At1g51820 (Precursor) GN=At1g51820 OS=Arabidopsis thaliana (Mouse-ear cress) PE=2 SV=1	Hypothetical protein [Arabidopsis thaliana]
AT5G56870	1.11022e-16	-2.64056	beta-galactosidase 4 [Arabidopsis thaliana]
AT3G61210	5.43967e-05	-2.28406	S-adenosyl-L-methionine-dependent methyltransferases superfamily protein [Arabidopsis thaliana]
AT1G11960	4.31766e-13	-2.41066	--	putative ERD4 protein [Arabidopsis thaliana]
AT5G24010	9.69586e-09	-2.07714	putative receptor-like protein kinase [Arabidopsis thaliana]
AT1G29660	7.77156e-15	-3.58506	GDSL esterase/lipase At1g29660 (Precursor) GN=At1g29660 OS=Arabidopsis thaliana (Mouse-ear cress) PE=2 SV=1	GDSL esterase/lipase [Arabidopsis thaliana]
AT3G12977	1.235e-05	-2.06653	NAC domain-containing protein 21/22 OS=Arabidopsis thaliana (Mouse-ear cress) PE=1 SV=2	no apical meristem-domain containing transcriptional regulator [Arabidopsis thaliana]
AT5G01750	1.52298e-06	-1.68326	Protein LURP-one-related 15 GN=At5g01750 OS=Arabidopsis thaliana (Mouse-ear cress) PE=1 SV=1	uncharacterized protein [Arabidopsis thaliana]
AT5G04140	1.20298e-10	-2.17258	ferredoxin-dependent glutamate synthase 1 [Arabidopsis thaliana]
AT5G13730	0.00554018	-2.49586	sigma factor 4 [Arabidopsis thaliana]
AT1G46480	0.00176246	-2.08147	WUSCHEL-related homeobox 4 GN=WOX4 OS=Arabidopsis thaliana (Mouse-ear cress) PE=2 SV=1	WUSCHEL-related homeobox 4 [Arabidopsis thaliana]
AT4G22610	4.76341e-12	-2.33997	14 kDa proline-rich protein DC2.15 (Precursor) OS=Daucus carota (Carrot) PE=2 SV=1	protease inhibitor/seed storage/lipid transfer family protein [Arabidopsis thaliana]
AT5G16370	0.000132087	-1.43559	acyl activating enzyme 5 [Arabidopsis thaliana]
AT3G15500	8.0083e-05	-2.39211	NAC domain-containing protein 55 GN=MJK13.16 OS=Arabidopsis thaliana (Mouse-ear cress) PE=2 SV=1	ATAF-like NAC-domain transcription factor [Arabidopsis thaliana]
AT4G32480	8.32667e-15	-2.70445	--	uncharacterized protein [Arabidopsis thaliana]
AT2G46950	2.23234e-05	1.86103	cytochrome P450, family 709, subfamily B, polypeptide 2 [Arabidopsis thaliana]
AT1G65985	0.00764656	-1.2742	UPF0481 protein At3g47200 GN=At3g47200 OS=Arabidopsis thaliana (Mouse-ear cress) PE=1 SV=1	uncharacterized protein [Arabidopsis thaliana]
AT5G16360	4.23974e-08	-1.86964	--	putative lecithin retinol acyltransferase-like protein [Arabidopsis thaliana]
AT4G29905	0.00106521	-1.30422	--	uncharacterized protein [Arabidopsis thaliana]
AT1G62320	0.000105406	-1.66034	ERD (early-responsive to dehydration stress) family protein [Arabidopsis thaliana]
AT3G02480	0.00782351	-1.76315	Stress-induced protein KIN2 GN=F1N13_110 OS=Arabidopsis thaliana (Mouse-ear cress) PE=2 SV=1	Late embryogenesis abundant protein (LEA) family protein [Arabidopsis thaliana]
AT3G21340	2.73531e-07	-2.47476	receptor-like protein kinase [Arabidopsis thaliana]
AT3G19240	1.21134e-08	-1.91453	vacuolar import/degradation, Vid27-related protein [Arabidopsis thaliana]
AT4G21280	8.32056e-08	-1.83715	Oxygen-evolving enhancer protein 3-1, chloroplastic (Precursor) OS=Arabidopsis thaliana (Mouse-ear cress) PE=1 SV=3	oxygen evolving complex of photosystem II subunit PsbQ [Arabidopsis thaliana]
AT4G31850	0.0052671	-1.53147	Pentatricopeptide repeat-containing protein At4g31850, chloroplastic (Precursor) GN=PGR3 OS=Arabidopsis thaliana (Mouse-ear cress) PE=1 SV=1	proton gradient regulation 3 [Arabidopsis thaliana]
AT3G49210	0.000177987	-1.53651	O-acyltransferase WSD1 GN=WSD1 OS=Arabidopsis thaliana (Mouse-ear cress) PE=2 SV=1	O-acyltransferase (WSD1-like) family protein [Arabidopsis thaliana]
AT2G36810	0.000209791	-1.45727	--	uncharacterized protein [Arabidopsis thaliana]
AT4G15480	0	4.08343	UDP-glycosyltransferase 84A1 [Arabidopsis thaliana]
AT4G28460	0	3.46525	--	uncharacterized protein [Arabidopsis thaliana]
AT5G09670	0	-5.53295	Probable WRKY transcription factor 19 GN=WRKY19 OS=Arabidopsis thaliana (Mouse-ear cress) PE=2 SV=1	loricrin-related protein [Arabidopsis thaliana]
AT2G46600	0.00170173	1.28068	Calcium-binding protein KIC GN=KIC OS=Arabidopsis thaliana (Mouse-ear cress) PE=1 SV=2	Calcium-binding EF-hand family protein [Arabidopsis thaliana]
AT4G14450	0.00788176	1.5954	Uncharacterized protein At4g14450, chloroplastic (Precursor) GN=At4g14450 OS=Arabidopsis thaliana (Mouse-ear cress) PE=2 SV=1	uncharacterized protein [Arabidopsis thaliana]
AT3G13840	0.00807671	-2.24478	Scarecrow-like protein 29 GN=SCL29 OS=Arabidopsis thaliana (Mouse-ear cress) PE=2 SV=1	scarecrow-like protein 29 [Arabidopsis thaliana]
AT1G18740	0.000107458	-1.45864	UPF0496 protein 4 OS=Oryza sativa subsp. japonica (Rice) PE=2 SV=1	uncharacterized protein [Arabidopsis thaliana]
AT4G22666	0.0097285	-1.15001	--	Bifunctional inhibitor/lipid-transfer protein/seed storage 2S albumin superfamily protein [Arabidopsis thaliana]
AT2G23430	0.000362043	-1.77216	Cyclin-dependent kinase inhibitor 1 GN=F26B6.8 OS=Arabidopsis thaliana (Mouse-ear cress) PE=1 SV=2	cyclin-dependent kinase inhibitor 1 [Arabidopsis thaliana]
AT3G57410	0.00927396	-1.16635	Villin-3 GN=VLN3 OS=Arabidopsis thaliana (Mouse-ear cress) PE=1 SV=2	villin 3 [Arabidopsis thaliana]
AT1G53625	6.69131e-13	2.54379	Sulfated surface glycoprotein 185 (Precursor) OS=Volvox carteri (Green alga) PE=1 SV=1	uncharacterized protein [Arabidopsis thaliana]
AT5G51545	0.00239131	-1.58921	--	low psii accumulation2 protein [Arabidopsis thaliana]
AT4G15975	0	3.51731	RING-H2 finger protein ATL17 [Arabidopsis thaliana]
AT1G08520	8.05667e-05	-1.49951	magnesium-chelatase subunit chlD [Arabidopsis thaliana]
AT4G21620	7.69047e-09	-2.34762	glycine-rich protein [Arabidopsis thaliana]
AT3G01420	0.000955544	-1.40326	Alpha-dioxygenase 1 (Precursor) GN=T13O15.6 OS=Arabidopsis thaliana (Mouse-ear cress) PE=1 SV=1	Chain A, Crystal Structure Of Fatty Acid Alpha-dioxygenase (arabidopsis Thaliana)
AT4G25480	8.4764e-05	2.29083	Dehydration-responsive element-binding protein 1A GN=At4g25480 OS=Arabidopsis thaliana (Mouse-ear cress) PE=1 SV=2	dehydration-responsive element-binding protein 1A [Arabidopsis thaliana]
AT3G13433	0.00787284	2.7851	--	uncharacterized protein [Arabidopsis thaliana]
AT3G21510	0.00290883	-1.23636	Histidine-containing phosphotransfer protein 1 GN=MIL23.8 OS=Arabidopsis thaliana (Mouse-ear cress) PE=1 SV=1	Chain B, Crystal Structure
AT5G24410	0.00152017	-1.42031	6-phosphogluconolactonase 4 [Arabidopsis thaliana]
AT4G21910	3.19219e-07	-1.77784	MATE efflux family protein [Arabidopsis thaliana]
AT2G15370	0.00262189	-1.35391	Probable fucosyltransferase 5 GN=FUT5 OS=Arabidopsis thaliana (Mouse-ear cress) PE=2 SV=1	probable fucosyltransferase 5 [Arabidopsis thaliana]
AT1G65484	1.0999e-05	2.66561	--	uncharacterized protein [Arabidopsis thaliana]
AT3G16670	7.05267e-08	-4.06518	Phylloplanin (Precursor) OS=Nicotiana tabacum (Common tobacco) PE=1 SV=1	pollen Ole e 1 allergen and extensin family protein [Arabidopsis thaliana]
AT1G29920	2.22045e-16	2.86083	Chlorophyll a-b binding protein 3, chloroplastic (Precursor) GN=At1g29910 OS=Arabidopsis thaliana (Mouse-ear cress) PE=1 SV=2	chlorophyll A/B binding protein 3 [Arabidopsis thaliana]
AT1G64600	0.00507029	1.29302	copper ion binding / methyltransferase [Arabidopsis thaliana]
AT2G32690	6.07625e-13	-2.64479	glycine-rich protein 23 [Arabidopsis thaliana]
AT5G54490	3.79493e-05	1.52142	pinoid-binding protein 1 [Arabidopsis thaliana]
AT2G15960	8.83182e-13	-3.27706	--	uncharacterized protein [Arabidopsis thaliana]
AT1G32470	4.09844e-08	-2.0091	probable glycine cleavage system H protein 2 [Arabidopsis thaliana]
AT5G55150	4.97416e-08	4.51189	Putative F-box protein At5g55150 GN=At5g55150 OS=Arabidopsis thaliana (Mouse-ear cress) PE=4 SV=2	uncharacterized protein [Arabidopsis thaliana]
AT2G19110	6.51564e-05	-1.48619	putative cadmium/zinc-transporting ATPase HMA4 [Arabidopsis thaliana]
AT1G78070	8.81196e-07	-1.72647	transducin/WD40 repeat-like superfamily protein [Arabidopsis thaliana]
AT3G09580	0.00748704	-2.10321	Protoporphyrinogen oxidase 2, chloroplastic/mitochondrial (Precursor) OS=Arabidopsis thaliana (Mouse-ear cress) PE=1 SV=1	FAD/NAD(P)-binding oxidoreductase family protein [Arabidopsis thaliana]
AT5G23820	4.52149e-08	-1.85315	--	MD-2-related lipid recognition domain-containing protein [Arabidopsis thaliana]
AT1G77145	7.76622e-10	-4.07222	--	uncharacterized protein [Arabidopsis thaliana]
AT4G28530	5.33868e-05	-2.93136	Protein CUP-SHAPED COTYLEDON 3 OS=Arabidopsis thaliana (Mouse-ear cress) PE=1 SV=1	NAC domain containing protein 74 [Arabidopsis thaliana]
AT3G27300	0.00316047	-1.23271	Glucose-6-phosphate 1-dehydrogenase, cytoplasmic isoform 1 GN=ACG9 OS=Arabidopsis thaliana (Mouse-ear cress) PE=2 SV=1	glucose-6-phosphate dehydrogenase 5 [Arabidopsis thaliana]
AT3G48080	0.000733637	-1.47159	--	lipase class 3 family protein / disease resistance protein-related protein [Arabidopsis thaliana]
AT2G23050	3.26609e-05	1.57532	BTB/POZ domain-containing protein NPY4 GN=NPY4 OS=Arabidopsis thaliana (Mouse-ear cress) PE=2 SV=1	BTB/POZ domain-containing protein NPY4 [Arabidopsis thaliana]
AT1G69920	0	5.36506	glutathione S-transferase TAU 12 [Arabidopsis thaliana]
AT1G48690	0.00861881	-1.32703	4-substituted benzoates-glutamate ligase GH3.12 OS=Arabidopsis thaliana (Mouse-ear cress) PE=1 SV=1	auxin-responsive GH3 family protein [Arabidopsis thaliana]
AT4G27710	1.65006e-06	-1.93895	cytochrome P450, family 709, subfamily B, polypeptide 3 [Arabidopsis thaliana]
AT4G23700	0	-3.43856	cation/H(+) antiporter 17 [Arabidopsis thaliana]
AT3G49580	3.20177e-12	2.52009	--	response to low sulfur 1 protein [Arabidopsis thaliana]
AT5G40100	0.00952791	-1.28903	TIR-NBS-LRR class disease resistance protein [Arabidopsis thaliana]
AT4G27657	2.19205e-05	-1.60408	--	uncharacterized protein [Arabidopsis thaliana]
AT1G01240	3.51003e-05	-1.8165	--	uncharacterized protein [Arabidopsis thaliana]
AT1G13740	0.00101532	1.39787	Ninja-family protein AFP2 GN=AFP2 OS=Arabidopsis thaliana (Mouse-ear cress) PE=1 SV=1	ABI five binding protein 2 [Arabidopsis thaliana]
AT3G19930	1.97074e-09	-2.00978	sugar transport protein 4 [Arabidopsis thaliana]
AT2G43010	0.00278609	-2.71291	Transcription factor PIF4 GN=MFL8.13 OS=Arabidopsis thaliana (Mouse-ear cress) PE=1 SV=1	transcription factor PIF4 [Arabidopsis thaliana]
AT3G27060	6.06954e-05	1.48066	ribonucleoside-diphosphate reductase small chain C [Arabidopsis thaliana]
AT3G23410	3.43836e-06	-1.97906	long-chain-alcohol oxidase FAO3 [Arabidopsis thaliana]
AT1G72140	2.4984e-10	-2.21394	putative peptide/nitrate transporter [Arabidopsis thaliana]
AT4G13390	4.82566e-10	-2.10867	Extensin-2 (Precursor) GN=T14E10_160 OS=Arabidopsis thaliana (Mouse-ear cress) PE=2 SV=1	Proline-rich extensin-like family protein [Arabidopsis thaliana]
AT1G07440	0.00284268	-2.20038	NAD(P)-binding Rossmann-fold superfamily protein [Arabidopsis thaliana]
AT4G13680	0.0091556	2.02126	--	uncharacterized protein [Arabidopsis thaliana]
AT1G63880	0.00205749	-2.11553	TIR-NBS-LRR class disease resistance protein [Arabidopsis thaliana]
AT5G19890	0	-3.53403	Peroxidase 59 (Precursor) GN=F28I16.40 OS=Arabidopsis thaliana (Mouse-ear cress) PE=1 SV=2	peroxidase 59 [Arabidopsis thaliana]
AT5G40000	3.45228e-06	1.7293	AAA-type ATPase family protein [Arabidopsis thaliana]
AT2G32030	0	2.80637	GCN5-related N-acetyltransferase-like protein [Arabidopsis thaliana]
AT5G10340	0	4.80407	F-box protein At5g10340 GN=At5g10340 OS=Arabidopsis thaliana (Mouse-ear cress) PE=2 SV=1	F-box protein [Arabidopsis thaliana]
AT1G76790	0.000297153	-1.403	indole glucosinolate o-methyltransferase [Arabidopsis thaliana]
AT1G65845	0.00235547	-1.2516	--	hypothetical protein [Arabidopsis thaliana]
AT3G48720	0.000682363	-2.48839	Omega-hydroxypalmitate O-feruloyl transferase GN=MEE6.11 OS=Arabidopsis thaliana (Mouse-ear cress) PE=1 SV=1	HXXXD-type acyl-transferase family protein [Arabidopsis thaliana]
AT1G19530	0	-5.26226	--	uncharacterized protein [Arabidopsis thaliana]
AT3G25690	5.7679e-11	-2.49707	Protein CHUP1, chloroplastic GN=CHUP1 OS=Arabidopsis thaliana (Mouse-ear cress) PE=1 SV=1	protein CHUP1 [Arabidopsis thaliana]
AT2G30990	0.00912338	-1.16175	--	uncharacterized protein [Arabidopsis thaliana]
AT1G63450	8.72044e-07	-2.1166	Xyloglucan galactosyltransferase KATAMARI1 GN=F11A3.8 OS=Arabidopsis thaliana (Mouse-ear cress) PE=1 SV=1	xyloglucan-specific galacturonosyltransferase [Arabidopsis thaliana]
AT4G36250	1.26216e-08	-2.24785	aldehyde dehydrogenase 3F1 [Arabidopsis thaliana]
AT4G24015	1.36201e-08	-2.62129	RING-H2 zinc finger protein RHA4a GN=RHA4A OS=Arabidopsis thaliana (Mouse-ear cress) PE=2 SV=1	RING-H2 zinc finger protein RHA4a [Arabidopsis thaliana]
AT2G32270	1.24345e-14	-2.57495	Zinc transporter 3 (Precursor) GN=ZIP3 OS=Arabidopsis thaliana (Mouse-ear cress) PE=2 SV=1	zinc transporter 3 [Arabidopsis thaliana]
AT2G15050	4.66044e-07	-3.44893	Non-specific lipid-transfer protein 7 (Precursor) GN=LTP7 OS=Arabidopsis thaliana (Mouse-ear cress) PE=2 SV=1	non-specific lipid-transfer protein 7 [Arabidopsis thaliana]
AT1G06135	2.95904e-05	1.992	--	Contains similarity to glyoxalase II isozyme from Arabidopsis thaliana gb|U90927 and is a member of the Metallo-beta-lactamase seperfamily PF|00753. ESTs gb|AV519053, gb|AV535897, gb|AV535667, gb|AV556046, gb|BE039169, gb|AV525509 come from this gene [Arabidopsis thaliana]
AT4G00165	6.94698e-05	-2.10681	Putative lipid-binding protein At4g00165 (Precursor) GN=At4g00165 OS=Arabidopsis thaliana (Mouse-ear cress) PE=2 SV=1	contains similarity to Medicago sativa corC (GB:L22305) [Arabidopsis thaliana]
AT1G56240	0	4.6113	F-box protein PP2-B13 GN=PP2B13 OS=Arabidopsis thaliana (Mouse-ear cress) PE=2 SV=1	phloem protein 2-B13 [Arabidopsis thaliana]
AT1G54410	7.90989e-05	-1.54134	--	dehydrin family protein [Arabidopsis thaliana]
AT1G51700	1.19649e-06	1.71755	Dof zinc finger protein DOF1.7 GN=F19C24.9 OS=Arabidopsis thaliana (Mouse-ear cress) PE=2 SV=1	DOF zinc finger protein 1 [Arabidopsis thaliana]
AT5G13320	1.13569e-10	2.79855	4-substituted benzoates-glutamate ligase GH3.12 OS=Arabidopsis thaliana (Mouse-ear cress) PE=1 SV=1	Chain A, Crystal Structure Of Gh3.12 In Complex With Ampcpp
AT1G17340	1.72235e-10	-2.17652	Phosphoinositide phosphatase SAC5 GN=SAC5 OS=Arabidopsis thaliana (Mouse-ear cress) PE=2 SV=1	phosphoinositide phosphatase family protein [Arabidopsis thaliana]
AT1G70290	1.11022e-16	-2.78468	putative alpha,alpha-trehalose-phosphate synthase [UDP-forming] 8 [Arabidopsis thaliana]
AT2G43530	0.000339212	-2.55105	Defensin-like protein 194 (Precursor) GN=ATTI3 OS=Arabidopsis thaliana (Mouse-ear cress) PE=2 SV=2	defensin-like protein 194 [Arabidopsis thaliana]
AT2G29290	2.21069e-07	-3.10446	tropinone reductase-like protein [Arabidopsis thaliana]
AT2G43550	9.65838e-09	-2.35609	Defensin-like protein 197 (Precursor) GN=ATTI6 OS=Arabidopsis thaliana (Mouse-ear cress) PE=2 SV=1	defensin-like protein 197 [Arabidopsis thaliana]
AT5G67430	0.00032091	1.50065	--	GCN5-related N-acetyltransferase (GNAT) family protein [Arabidopsis thaliana]
AT3G21720	0	3.44961	isocitrate lyase [Arabidopsis thaliana]
AT1G20620	3.85136e-13	-2.35981	catalase 3 [Arabidopsis thaliana]
AT1G05700	4.26269e-09	-2.12793	Leucine-rich repeat transmembrane protein kinase protein [Arabidopsis thaliana]
AT1G08050	0.001275	1.29862	C3HC4-type RING finger-containing protein [Arabidopsis thaliana]
AT2G01890	1.98479e-05	-1.54862	purple acid phosphatase 8 [Arabidopsis thaliana]
AT4G10770	0.000121194	-1.49044	Oligopeptide transporter 7 GN=OPT7 OS=Arabidopsis thaliana (Mouse-ear cress) PE=2 SV=1	oligopeptide transporter 7 [Arabidopsis thaliana]
AT5G15950	5.74096e-13	2.94742	S-adenosylmethionine decarboxylase 2 beta chain (Precursor) GN=F1N13_90 OS=Arabidopsis thaliana (Mouse-ear cress) PE=2 SV=1	S-adenosylmethionine decarboxylase proenzyme 2 [Arabidopsis thaliana]
AT3G50900	0.000247206	1.42636	--	uncharacterized protein [Arabidopsis thaliana]
AT1G08920	4.96126e-05	-1.49338	sugar transporter ERD6-like 3 [Arabidopsis thaliana]
AT2G02680	1.31783e-13	-2.50804	--	cysteine/histidine-rich C1 domain-containing protein [Arabidopsis thaliana]
AT3G05727	8.99347e-12	-4.10999	Defensin-like protein 204 (Precursor) GN=At3g05727 OS=Arabidopsis thaliana (Mouse-ear cress) PE=3 SV=1	defensin-like protein 204 [Arabidopsis thaliana]
AT3G55800	2.70192e-06	-1.69991	Sedoheptulose-1,7-bisphosphatase [Arabidopsis thaliana]
AT4G22490	8.44526e-07	-2.71836	14 kDa proline-rich protein DC2.15 (Precursor) OS=Daucus carota (Carrot) PE=2 SV=1	bifunctional inhibitor/lipid-transfer protein/seed storage 2S albumin superfamily protein [Arabidopsis thaliana]
AT4G25070	0.00225079	-1.30588	Nucleolin 1 OS=Oryza sativa subsp. japonica (Rice) PE=2 SV=1	uncharacterized protein [Arabidopsis thaliana]
AT5G06090	0.000225549	1.47017	Glycerol-3-phosphate acyltransferase 7 GN=GPAT7 OS=Arabidopsis thaliana (Mouse-ear cress) PE=1 SV=1	glycerol-3-phosphate acyltransferase 7 [Arabidopsis thaliana]
AT1G73655	0.000564509	-1.48288	peptidyl-prolyl cis-trans isomerase FKBP17-3 [Arabidopsis thaliana]
AT4G16410	0.000192299	-1.94177	Uncharacterized protein ycf33 GN=ycf33 OS=Pyropia yezoensis (Red alga) PE=3 SV=1	uncharacterized protein [Arabidopsis thaliana]
AT5G16730	1.45827e-08	-1.90606	WEB family protein At5g16730, chloroplastic (Precursor) GN=At5g16730 OS=Arabidopsis thaliana (Mouse-ear cress) PE=1 SV=1	uncharacterized protein [Arabidopsis thaliana]
AT4G02970	8.36694e-05	1.46771	signal recognition particle [Arabidopsis thaliana]
AT2G32660	1.2512e-10	-3.66245	receptor like protein 22 [Arabidopsis thaliana]
AT3G19710	1.07301e-09	-2.02674	branched-chain aminotransferase4 [Arabidopsis thaliana]
AT2G42320	0.00788141	-1.19721	--	nucleolar protein gar2-like protein [Arabidopsis thaliana]
AT1G33055	5.19794e-11	-3.71025	--	uncharacterized protein [Arabidopsis thaliana]
AT4G22070	0.00137096	-1.34268	Probable WRKY transcription factor 31 GN=WRKY31 OS=Arabidopsis thaliana (Mouse-ear cress) PE=2 SV=1	WRKY DNA-binding protein 31 [Arabidopsis thaliana]
AT1G05575	3.00374e-05	1.52227	--	uncharacterized protein [Arabidopsis thaliana]
AT1G18270	6.26769e-07	-1.72921	ketose-bisphosphate aldolase class-II family protein [Arabidopsis thaliana]
AT4G27310	2.61437e-08	2.74476	B-box domain protein 28 [Arabidopsis thaliana]
AT3G09680	0.00703799	1.505	40S ribosomal protein S23-1 [Arabidopsis thaliana]
AT1G07160	7.05936e-06	2.1551	putative protein phosphatase 2C 2 [Arabidopsis thaliana]
AT2G05070	3.21966e-08	2.31417	Chlorophyll a-b binding protein 151, chloroplastic (Precursor) GN=CAB-151 OS=Gossypium hirsutum (Upland cotton) PE=2 SV=2	photosystem II light harvesting complex protein 2.2 [Arabidopsis thaliana]
AT1G19970	0.00403361	1.41142	ER lumen protein retaining receptor-like protein [Arabidopsis thaliana]
AT4G36500	2.96459e-08	1.87583	--	uncharacterized protein [Arabidopsis thaliana]
AT4G21390	3.94482e-05	1.50642	G-type lectin S-receptor-like serine/threonine-protein kinase B120 [Arabidopsis thaliana]
AT2G36790	0.00643397	1.81026	UDP-glucose:flavonol-3-O-glycoside-7-O-glucosyltransferase [Arabidopsis thaliana]
AT4G12480	1.06359e-13	-2.40668	14 kDa proline-rich protein DC2.15 (Precursor) OS=Daucus carota (Carrot) PE=2 SV=1	putative lipid transfer protein [Arabidopsis thaliana]
AT5G67385	0.000114299	-1.86984	BTB/POZ domain-containing protein At5g67385 GN=At5g67385 OS=Arabidopsis thaliana (Mouse-ear cress) PE=2 SV=2	phototropic-responsive NPH3-like protein [Arabidopsis thaliana]
AT5G19875	3.26724e-07	2.1348	--	uncharacterized protein [Arabidopsis thaliana]
AT1G55390	1.29767e-08	-2.45836	cysteine/histidine-rich C1 domain-containing protein [Arabidopsis thaliana]
AT4G25200	0.00516937	3.08707	small heat shock protein 23.6 [Arabidopsis thaliana]
AT3G59080	7.59511e-07	1.7168	Protein ASPARTIC PROTEASE IN GUARD CELL 1 (Precursor) GN=ASPG1 OS=Arabidopsis thaliana (Mouse-ear cress) PE=1 SV=1	aspartyl protease family protein [Arabidopsis thaliana]
AT2G37430	0	2.81672	Zinc finger protein ZAT11 GN=ZAT11 OS=Arabidopsis thaliana (Mouse-ear cress) PE=2 SV=1	zinc finger protein ZAT11 [Arabidopsis thaliana]
AT3G06320	0.00457797	1.23304	hypothetical protein CARUB_v10015614mg [Capsella rubella]
AT5G19120	1.55453e-12	-2.33411	Basic 7S globulin low kDa subunit (Precursor) GN=BG OS=Glycine max (Soybean) PE=1 SV=2	aspartyl protease family protein [Arabidopsis thaliana]
AT1G22930	0.000291505	-1.39128	--	T-complex protein 11 [Arabidopsis thaliana]
AT5G06640	9.76552e-13	-2.33682	Extensin-2 (Precursor) GN=T14E10_160 OS=Arabidopsis thaliana (Mouse-ear cress) PE=2 SV=1	Proline-rich extensin-like family protein [Arabidopsis thaliana]
AT5G18470	0.00021875	1.40712	G-type lectin S-receptor-like serine/threonine-protein kinase At1g67520 (Precursor) GN=At1g67520 OS=Arabidopsis thaliana (Mouse-ear cress) PE=2 SV=3	curculin-like (mannose-binding) lectin family protein [Arabidopsis thaliana]
AT2G45750	8.14709e-05	-1.47188	Probable methyltransferase PMT16 GN=At2g45750 OS=Arabidopsis thaliana (Mouse-ear cress) PE=3 SV=1	putative methyltransferase PMT16 [Arabidopsis thaliana]
AT1G34050	1.75142e-08	2.53563	ankyrin repeats-containing protein [Arabidopsis thaliana]
AT1G35140	2.80057e-08	-1.87583	--	protein EXORDIUM LIKE 1 [Arabidopsis thaliana]
AT5G52020	1.56541e-14	-2.48526	Ethylene-responsive transcription factor ERF025 GN=ERF025 OS=Arabidopsis thaliana (Mouse-ear cress) PE=2 SV=1	ethylene-responsive transcription factor ERF025 [Arabidopsis thaliana]
AT5G24160	6.96209e-11	-3.20624	Squalene monooxygenase 6 [Arabidopsis thaliana]
AT2G34350	3.33733e-06	-2.18547	nodulin-like domain-containing protein [Arabidopsis thaliana]
AT5G42930	6.7426e-06	-2.03635	Phospholipase A1-IIalpha GN=At1g06250 OS=Arabidopsis thaliana (Mouse-ear cress) PE=2 SV=1	lipase class 3-like protein [Arabidopsis thaliana]
AT5G54770	0	-3.08482	thiazole biosynthetic enzyme [Arabidopsis thaliana]
AT1G77450	0.000142952	1.4324	NAC domain-containing protein 2 GN=T1N6.12 OS=Arabidopsis thaliana (Mouse-ear cress) PE=2 SV=2	NAC domain containing protein 32 [Arabidopsis thaliana]
AT1G56660	0	-3.44867	DEAD-box ATP-dependent RNA helicase 42 GN=RH42 OS=Arabidopsis thaliana (Mouse-ear cress) PE=1 SV=2	uncharacterized protein [Arabidopsis thaliana]
AT5G27400	0.000403241	1.46738	S-adenosyl-L-methionine-dependent methyltransferases superfamily protein [Arabidopsis thaliana]
AT1G66440	9.44116e-05	-1.84734	--	cysteine/histidine-rich C1 domain-containing protein [Arabidopsis thaliana]
AT1G53080	7.62477e-05	3.51502	Probable L-type lectin-domain containing receptor kinase VII.2 (Precursor) GN=F20O9.40 OS=Arabidopsis thaliana (Mouse-ear cress) PE=1 SV=2	legume lectin-like protein [Arabidopsis thaliana]
AT1G52100	0.000531868	-1.68966	Myrosinase-binding protein-like At2g25980 GN=At2g25980 OS=Arabidopsis thaliana (Mouse-ear cress) PE=2 SV=1	jacalin-like lectin domain-containing protein [Arabidopsis thaliana]
AT1G65960	0.00187765	-1.2855	glutamate decarboxylase 2 [Arabidopsis thaliana]
AT3G14770	3.1715e-05	-1.8305	Bidirectional sugar transporter SWEET2 GN=SWEET2 OS=Arabidopsis thaliana (Mouse-ear cress) PE=2 SV=1	bidirectional sugar transporter SWEET2 [Arabidopsis thaliana]
AT1G70890	0	-3.03051	MLP-like protein 43 GN=MLP43 OS=Arabidopsis thaliana (Mouse-ear cress) PE=2 SV=1	MLP-like protein 43 [Arabidopsis thaliana]
AT1G75380	0.000367201	-1.38569	bifunctional nuclease in basal defense response 1 [Arabidopsis thaliana]
AT1G71870	0.000689439	1.3386	MATE efflux family protein [Arabidopsis thaliana]
AT2G39040	1.11195e-08	-2.01915	Peroxidase 24 (Precursor) GN=T7F6.21 OS=Arabidopsis thaliana (Mouse-ear cress) PE=2 SV=1	peroxidase 24 [Arabidopsis thaliana]
AT3G55120	0.000242727	1.39872	Chalcone--flavonone isomerase 1 GN=T15C9_120 OS=Arabidopsis thaliana (Mouse-ear cress) PE=1 SV=2	chalcone--flavonone isomerase 1 [Arabidopsis thaliana]
AT3G54040	1.67656e-08	-1.90603	--	PAR1 protein [Arabidopsis thaliana]
AT2G05510	0	-7.36658	Glycine-rich protein 3 (Precursor) GN=GRP3 OS=Arabidopsis thaliana (Mouse-ear cress) PE=1 SV=1	glycine-rich protein [Arabidopsis thaliana]
AT3G01480	8.96771e-07	-1.91064	peptidyl-prolyl cis-trans isomerase CYP38 [Arabidopsis thaliana]
AT2G03230	9.20743e-10	4.06331	--	unknown [Arabidopsis thaliana]
AT5G21930	0.000515289	-1.54935	P-type ATPase [Arabidopsis thaliana]
AT5G43780	1.3514e-10	-2.11326	sulfate adenylyltransferase [Arabidopsis thaliana]
AT2G44210	0.00260364	-1.56309	--	uncharacterized protein [Arabidopsis thaliana]
AT4G21680	1.55531e-12	-2.53522	nitrate transporter 1.8 [Arabidopsis thaliana]
AT3G01490	0.000148399	-2.0763	Protein kinase superfamily protein [Arabidopsis thaliana]
AT3G61470	1.20085e-06	-1.69215	Chlorophyll a-b binding protein, chloroplastic (Precursor) OS=Petunia hybrida (Petunia) PE=2 SV=1	photosystem I light harvesting complex protein [Arabidopsis thaliana]
AT3G03520	5.34075e-05	-1.48701	non-specific phospholipase C3 [Arabidopsis thaliana]
AT3G02140	1.36675e-08	-1.92258	Ninja-family protein AFP4 OS=Arabidopsis thaliana (Mouse-ear cress) PE=1 SV=1	Ninja-family protein AFP4 [Arabidopsis thaliana]
AT2G03020	0.00515446	2.38734	--	Heat shock protein HSP20/alpha crystallin family protein [Arabidopsis thaliana]
AT3G46700	2.92544e-13	-2.39384	UDP-glycosyltransferase 76E3 GN=UGT76E3 OS=Arabidopsis thaliana (Mouse-ear cress) PE=2 SV=1	glucuronosyl transferase-like protein [Arabidopsis thaliana]
AT4G15330	0.000101864	-1.47435	cytochrome P450, family 705, subfamily A, polypeptide 1 [Arabidopsis thaliana]
AT5G10930	0.00166133	1.32602	CBL-interacting protein kinase 5 [Arabidopsis thaliana]
AT5G17780	0.000887912	1.75458	hydrolase, alpha/beta fold family protein [Arabidopsis thaliana]
AT3G22800	1.31006e-14	-2.53242	Leucine-rich repeat extensin-like protein 6 (Precursor) GN=LRX6 OS=Arabidopsis thaliana (Mouse-ear cress) PE=2 SV=1	leucine-rich repeat extensin-like protein 6 [Arabidopsis thaliana]
AT4G26530	0	-3.46053	fructose-bisphosphate aldolase 5 [Arabidopsis thaliana]
AT1G59590	0.00550958	1.19193	--	protein ZCF37 [Arabidopsis thaliana]
AT5G47635	0.00171628	1.40603	--	pollen Ole e 1 allergen and extensin family protein [Arabidopsis thaliana]
AT2G25720	0.00935236	1.23508	--	uncharacterized protein [Arabidopsis thaliana]
AT4G29020	1.72974e-06	-1.81947	Vegetative cell wall protein gp1 (Precursor) GN=GP1 OS=Chlamydomonas reinhardtii (Chlamydomonas smithii) PE=2 SV=1	glycine-rich protein [Arabidopsis thaliana]
AT1G06120	0.000166706	-1.58357	delta-9 desaturase-like 3 protein [Arabidopsis thaliana]
AT3G10120	0.0015998	-1.57737	--	uncharacterized protein [Arabidopsis thaliana]
AT3G04110	0.00368974	-1.30416	Glutamate receptor 1.1 (Precursor) GN=T6K12.27 OS=Arabidopsis thaliana (Mouse-ear cress) PE=2 SV=1	glutamate receptor 1.1 [Arabidopsis thaliana]
AT5G15120	2.95511e-08	-3.47335	--	uncharacterized protein [Arabidopsis thaliana]
AT3G51600	3.70448e-11	-2.2626	Non-specific lipid-transfer protein 5 (Precursor) GN=LTP5 OS=Arabidopsis thaliana (Mouse-ear cress) PE=1 SV=1	pathogenesis-related protein LTP5 [Arabidopsis thaliana]
AT4G39350	0.00228927	-1.26411	cellulose synthase A catalytic subunit 2 [UDP-forming] [Arabidopsis thaliana]
AT2G16005	7.66054e-15	-2.53998	--	MD-2-related lipid recognition domain-containing protein [Arabidopsis thaliana]
AT2G39730	0.000164826	-1.44007	Ribulose bisphosphate carboxylase/oxygenase activase, chloroplastic (Precursor) GN=RCA OS=Arabidopsis thaliana (Mouse-ear cress) PE=1 SV=2	ribulose bisphosphate carboxylase/oxygenase activase [Arabidopsis thaliana]
AT3G15353	3.70814e-14	-2.4861	Metallothionein-like protein type 3 OS=Carica papaya (Papaya) PE=3 SV=1	metallothionein 3 [Arabidopsis thaliana]
AT3G62410	0	-3.7073	Calvin cycle protein CP12-2, chloroplastic (Precursor) GN=CP12-2 OS=Arabidopsis thaliana (Mouse-ear cress) PE=1 SV=1	calvin cycle protein CP12-2 [Arabidopsis thaliana]
AT3G05160	1.5008e-10	-2.64028	sugar transporter ERD6-like 10 [Arabidopsis thaliana]
AT5G44400	1.10838e-07	-2.35592	FAD-binding and BBE domain-containing protein [Arabidopsis thaliana]
AT5G45510	4.42796e-06	-1.64424	leucine-rich repeat-containing protein [Arabidopsis thaliana]
AT3G05880	0.00155773	-1.31282	Hydrophobic protein RCI2A [Arabidopsis thaliana]
AT5G44380	1.83619e-09	-2.00628	FAD-binding and BBE domain-containing protein [Arabidopsis thaliana]
AT3G48740	1.71529e-13	-3.05742	Bidirectional sugar transporter SWEET11 OS=Arabidopsis thaliana (Mouse-ear cress) PE=1 SV=1	bidirectional sugar transporter SWEET11 [Arabidopsis thaliana]
AT3G22160	5.32712e-05	1.58277	--	VQ motif-containing protein [Arabidopsis thaliana]
AT3G14060	0.00338692	-1.33402	--	uncharacterized protein [Arabidopsis thaliana]
AT5G49680	3.1118e-06	-1.72905	--	SABRE-like protein [Arabidopsis thaliana]
AT4G32340	1.25533e-11	-2.73009	tetratricopeptide repeat domain-containing protein-like protein [Arabidopsis thaliana]
AT4G34250	4.66044e-07	-3.44893	3-ketoacyl-CoA synthase 16 (Precursor) GN=F10M10.20 OS=Arabidopsis thaliana (Mouse-ear cress) PE=2 SV=1	3-ketoacyl-CoA synthase 16 [Arabidopsis thaliana]
AT5G09800	6.77348e-11	2.22734	U-box domain-containing protein 28 GN=PUB28 OS=Arabidopsis thaliana (Mouse-ear cress) PE=1 SV=1	ARM repeat superfamily protein [Arabidopsis thaliana]
AT1G49860	4.30822e-12	-2.31269	glutathione S-transferase (class phi) 14 [Arabidopsis thaliana]
AT1G33790	5.3494e-05	-1.73378	Myrosinase-binding protein-like At2g25980 GN=At2g25980 OS=Arabidopsis thaliana (Mouse-ear cress) PE=2 SV=1	jacalin lectin family protein [Arabidopsis thaliana]
AT4G00670	0.0025267	-1.26311	Remorin GN=DBP OS=Arabidopsis thaliana (Mouse-ear cress) PE=1 SV=1	Remorin family protein [Arabidopsis thaliana]
AT1G53230	1.09149e-05	-2.14601	Transcription factor TCP3 GN=TCP3 OS=Arabidopsis thaliana (Mouse-ear cress) PE=2 SV=1	TEOSINTE BRANCHED 1, cycloidea and PCF transcription factor 3 [Arabidopsis thaliana]
AT3G52430	0.000390578	1.37558	--	protein PHYTOALEXIN DEFICIENT 4 [Arabidopsis thaliana]
AT5G09876	3.80164e-07	3.30439	--	uncharacterized protein [Arabidopsis thaliana]
AT3G47070	0.000227592	-1.48047	--	uncharacterized protein [Arabidopsis thaliana]
AT5G08790	1.18609e-05	1.59013	Protein ATAF2 GN=T2K12.140 OS=Arabidopsis thaliana (Mouse-ear cress) PE=1 SV=1	protein ATAF2 [Arabidopsis thaliana]
AT1G66970	3.2637e-10	-3.18249	putative glycerophosphoryl diester phosphodiesterase 3 [Arabidopsis thaliana]
AT2G16890	1.2657e-10	2.23891	UDP-glycosyltransferase 90A1 GN=UGT90A1 OS=Arabidopsis thaliana (Mouse-ear cress) PE=2 SV=1	UDP-glycosyltransferase 90A1 [Arabidopsis thaliana]
AT1G13260	1.08105e-06	-1.6981	AP2/ERF and B3 domain-containing transcription factor RAV1 GN=RAV1 OS=Arabidopsis thaliana (Mouse-ear cress) PE=1 SV=1	AP2/ERF and B3 domain-containing transcription factor RAV1 [Arabidopsis thaliana]
AT4G34830	3.60209e-05	-1.88223	Pentatricopeptide repeat-containing protein At4g34830, chloroplastic (Precursor) GN=At4g34830/At4g34820 OS=Arabidopsis thaliana (Mouse-ear cress) PE=2 SV=2	pentatricopeptide repeat protein MRL1 [Arabidopsis thaliana]
AT4G00080	0.00421165	1.21743	21 kDa protein (Precursor) OS=Daucus carota (Carrot) PE=2 SV=1	unfertilized embryo sac 11 protein [Arabidopsis thaliana]
AT1G73540	1.116e-09	-2.02321	nudix hydrolase 21 [Arabidopsis thaliana]
AT1G06620	0.00154598	-1.28326	2-oxoglutarate-dependent dioxygenase-like protein [Arabidopsis thaliana]
AT1G08980	0.000115484	-1.52133	amidase 1 [Arabidopsis thaliana]
AT4G23670	7.254e-11	-2.16629	MLP-like protein 328 GN=MLP328 OS=Arabidopsis thaliana (Mouse-ear cress) PE=2 SV=1	polyketide cyclase/dehydrase and lipid transport superfamily protein [Arabidopsis thaliana]
AT4G02710	0.00112358	-1.32473	Putative WEB family protein At1g65010, chloroplastic (Precursor) GN=At1g65010 OS=Arabidopsis thaliana (Mouse-ear cress) PE=1 SV=1	Kinase interacting (KIP1-like) family protein [Arabidopsis thaliana]
AT4G02540	6.58978e-08	-1.83955	--	cysteine/histidine-rich C1 domain-containing protein [Arabidopsis thaliana]
AT4G18422	0.00620717	1.45544	--	uncharacterized protein [Arabidopsis thaliana]
AT1G56220	0.000251961	-1.39544	--	dormancy/auxin associated protein [Arabidopsis thaliana]
AT5G11140	1.86674e-09	2.78696	--	phospholipase-like (PEARLI 4) family protein [Arabidopsis thaliana]
AT4G25620	1.23308e-09	-2.06412	Uncharacterized protein At1g76660 GN=At1g76660 OS=Arabidopsis thaliana (Mouse-ear cress) PE=1 SV=1	hydroxyproline-rich glycoprotein family protein [Arabidopsis thaliana]
AT3G58790	1.52242e-05	-1.74414	probable galacturonosyltransferase 15 [Arabidopsis thaliana]
AT2G37770	5.33251e-09	2.54049	Chain A, Crystal Structure Of The Plant Stress-Response Enzyme Akr4c9
AT5G41140	0.00742954	-1.19676	Putative WEB family protein At1g65010, chloroplastic (Precursor) GN=At1g65010 OS=Arabidopsis thaliana (Mouse-ear cress) PE=1 SV=1	Myosin heavy chain-related protein [Arabidopsis thaliana]
AT1G64330	0.0011573	-1.31185	WEB family protein At3g02930, chloroplastic (Precursor) GN=At3g02930 OS=Arabidopsis thaliana (Mouse-ear cress) PE=2 SV=1	myosin heavy chain-related protein [Arabidopsis thaliana]
AT1G18730	3.15011e-05	-2.28684	--	NDH dependent flow 6 protein [Arabidopsis thaliana]
AT5G66950	0.00574887	-1.18844	catalytic/ pyridoxal phosphate binding protein [Arabidopsis thaliana]
AT4G38970	4.16211e-05	-1.50207	fructose-bisphosphate aldolase 2 [Arabidopsis thaliana]
AT5G09660	1.80896e-11	-2.30272	peroxisomal NAD-malate dehydrogenase 2 [Arabidopsis thaliana]
AT2G42610	0.00108094	-2.29143	--	uncharacterized protein [Arabidopsis thaliana]
AT5G39050	3.25318e-12	2.33109	Phenolic glucoside malonyltransferase 1 GN=PMAT1 OS=Arabidopsis thaliana (Mouse-ear cress) PE=1 SV=1	phenolic glucoside malonyltransferase 1 [Arabidopsis thaliana]
AT3G28580	1.29124e-09	2.03638	AAA-type ATPase family protein [Arabidopsis thaliana]
AT4G39675	0.000257778	-1.77462	--	uncharacterized protein [Arabidopsis thaliana]
AT5G52870	0.00922278	1.22799	Probable membrane-associated kinase regulator 5 GN=MAKR5 OS=Arabidopsis thaliana (Mouse-ear cress) PE=2 SV=1	uncharacterized protein [Arabidopsis thaliana]
AT5G61250	8.77507e-08	-2.01439	Heparanase-like protein 2 (Precursor) GN=At5g61250 OS=Arabidopsis thaliana (Mouse-ear cress) PE=2 SV=1	glucuronidase 1 [Arabidopsis thaliana]
AT3G14270	0.00322426	-1.23	1-phosphatidylinositol-3-phosphate 5-kinase FAB1B GN=FAB1B OS=Arabidopsis thaliana (Mouse-ear cress) PE=2 SV=1	phosphatidylinositol-3P 5-kinase-like [Arabidopsis thaliana]
AT2G15490	0.00137777	1.31069	UDP-glycosyltransferase 73B4 [Arabidopsis thaliana]
AT5G52750	0	3.34701	--	heavy metal transport/detoxification domain-containing protein [Arabidopsis thaliana]
AT2G41480	0.000628674	-1.42222	Peroxidase 25 (Precursor) GN=T26J13.7 OS=Arabidopsis thaliana (Mouse-ear cress) PE=2 SV=2	putative peroxidase [Arabidopsis thaliana]
AT1G47600	1.68592e-07	-1.8356	myrosinase 4 [Arabidopsis thaliana]
AT2G41835	3.51017e-05	1.64766	Zinc finger AN1 and C2H2 domain-containing stress-associated protein 11 GN=SAP11 OS=Arabidopsis thaliana (Mouse-ear cress) PE=2 SV=1	zinc finger (C2H2 type, AN1-like) family protein [Arabidopsis thaliana]
AT4G39800	1.57439e-05	1.55706	myo-inositol-1-phosphate synthase 1 [Arabidopsis thaliana]
AT3G10260	3.66307e-05	-1.52574	Reticulon-like protein B8 GN=RTNLB8 OS=Arabidopsis thaliana (Mouse-ear cress) PE=1 SV=1	reticulon-like protein B8 [Arabidopsis thaliana]
AT1G66980	0.000326815	-3.11512	suppressor of npr1-1 constitutive 4 [Arabidopsis thaliana]
AT4G37900	0.000223999	-1.55778	Sulfated surface glycoprotein 185 (Precursor) OS=Volvox carteri (Green alga) PE=1 SV=1	uncharacterized protein [Arabidopsis thaliana]
AT2G40205	0.00605567	1.18591	60S ribosomal protein L41 GN=RPL41 OS=Nicotiana tabacum (Common tobacco) PE=3 SV=1	Uncharacterized protein TCM_042175 [Theobroma cacao]
AT4G25050	7.83562e-06	-1.71354	acyl carrier protein 4 [Arabidopsis thaliana]
AT2G01150	0.000997203	1.31785	Probable E3 ubiquitin-protein ligase RHA2B GN=RHA2B OS=Arabidopsis thaliana (Mouse-ear cress) PE=1 SV=2	putative E3 ubiquitin-protein ligase RHA2B [Arabidopsis thaliana]
AT1G56320	0.00409709	1.23471	--	uncharacterized protein [Arabidopsis thaliana]
AT1G26800	0.00532574	-1.58883	E3 ubiquitin-protein ligase RING1-like GN=At3g19950 OS=Arabidopsis thaliana (Mouse-ear cress) PE=2 SV=1	RING/U-box domain-containing protein [Arabidopsis thaliana]
AT3G29250	1.80729e-05	-1.56077	short-chain dehydrogenase reductase 4 [Arabidopsis thaliana]
AT3G16250	8.47652e-07	-2.84613	NDH-dependent cyclic electron flow 1 [Arabidopsis thaliana]
AT4G37080	0.00701145	-1.2814	Rho GTPase-activating protein 6 GN=ROPGAP6 OS=Arabidopsis thaliana (Mouse-ear cress) PE=2 SV=1	uncharacterized protein [Arabidopsis thaliana]
AT4G36410	0.000797285	-1.47362	Probable ubiquitin-conjugating enzyme E2 17 GN=UBC17 OS=Arabidopsis thaliana (Mouse-ear cress) PE=2 SV=1	putative ubiquitin-conjugating enzyme E2 17 [Arabidopsis thaliana]
AT1G49000	4.23306e-09	2.8478	--	uncharacterized protein [Arabidopsis thaliana]
AT5G14780	7.53919e-10	-2.06938	formate dehydrogenase [Arabidopsis thaliana]
AT3G61300	0.00228066	-1.69169	C2 and GRAM domain-containing protein At1g03370 GN=At1g03370 OS=Arabidopsis thaliana (Mouse-ear cress) PE=2 SV=4	C2 calcium/lipid-binding and phosphoribosyltransferase C-terminal domain-containing protein [Arabidopsis thaliana]
AT4G34881	3.34107e-06	-1.63996	--	uncharacterized protein [Arabidopsis thaliana]
AT1G19050	0.00395326	1.30626	two-component response regulator ARR7 [Arabidopsis thaliana]
AT1G76890	1.12388e-10	-2.20046	Trihelix transcription factor GT-2 GN=GT-2 OS=Arabidopsis thaliana (Mouse-ear cress) PE=2 SV=1	trihelix transcription factor GT-2 [Arabidopsis thaliana]
AT5G26280	6.36105e-11	-2.16619	Ubiquitin carboxyl-terminal hydrolase 12 GN=UBP12 OS=Arabidopsis thaliana (Mouse-ear cress) PE=1 SV=2	TRAF-like family protein [Arabidopsis thaliana]
AT1G72300	1.14547e-05	-1.60706	tyrosine-sulfated glycopeptide receptor 1 [Arabidopsis thaliana]
AT4G30230	0.00198068	3.19373	--	uncharacterized protein [Arabidopsis thaliana]
AT1G64500	2.54274e-08	2.45591	Uncharacterized protein At5g39865 GN=At5g39865 OS=Arabidopsis thaliana (Mouse-ear cress) PE=1 SV=1	glutaredoxin-like protein [Arabidopsis thaliana]
AT3G01500	5.25644e-11	-2.15606	carbonic anhydrase 1 [Arabidopsis thaliana]
AT4G33770	0.00565086	-1.3835	Inositol-tetrakisphosphate 1-kinase 3 GN=ITPK3 OS=Arabidopsis thaliana (Mouse-ear cress) PE=2 SV=3	inositol-tetrakisphosphate 1-kinase 3 [Arabidopsis thaliana]
AT2G17040	2.84228e-05	2.52881	Protein FEZ GN=T2P11.6 OS=Arabidopsis thaliana (Mouse-ear cress) PE=2 SV=1	NAC domain containing protein 36 [Arabidopsis thaliana]
AT1G16410	0.000783899	-2.32054	dihomomethionine N-hydroxylase [Arabidopsis thaliana]
AT4G08410	0	-3.15821	Extensin-2 (Precursor) GN=T14E10_160 OS=Arabidopsis thaliana (Mouse-ear cress) PE=2 SV=1	Proline-rich extensin-like family protein [Arabidopsis thaliana]
AT5G65600	2.22045e-16	3.16626	concanavalin A-like lectin kinase-like protein [Arabidopsis thaliana]
AT1G78020	7.14936e-09	-2.10962	--	uncharacterized protein [Arabidopsis thaliana]
AT1G06680	0.00132352	-1.29822	Oxygen-evolving enhancer protein 2-1, chloroplastic (Precursor) OS=Arabidopsis thaliana (Mouse-ear cress) PE=1 SV=2	photosystem II subunit P-1 [Arabidopsis thaliana]
AT3G22840	0	5.61766	Early light-induced protein 1, chloroplastic (Precursor) GN=ELIP1 OS=Arabidopsis thaliana (Mouse-ear cress) PE=1 SV=1	chlorophyll A-B binding, early light-inducible protein [Arabidopsis thaliana]
AT5G57685	2.20666e-08	-1.90616	Protein GLUTAMINE DUMPER 3 GN=MRI1.4 OS=Arabidopsis thaliana (Mouse-ear cress) PE=2 SV=1	glutamine dumper 3 [Arabidopsis thaliana]
AT2G16586	0	3.90924	--	uncharacterized protein [Arabidopsis thaliana]
AT2G30210	7.40337e-05	-1.47301	laccase 3 [Arabidopsis thaliana]
AT4G28080	5.9088e-11	-2.28629	Clustered mitochondria protein GN=F4F15.250 OS=Arabidopsis thaliana (Mouse-ear cress) PE=2 SV=1	tetratricopeptide repeat domain protein [Arabidopsis thaliana]
AT3G62680	0.00025248	-1.3949	proline-rich protein 3 [Arabidopsis thaliana]
AT1G52290	0.000769331	-2.07169	proline-rich receptor-like protein kinase PERK15 [Arabidopsis thaliana]
AT4G17340	4.44089e-16	-2.61602	tonoplast intrinsic protein 2;2 [Arabidopsis thaliana]
AT1G22810	1.90722e-08	2.43759	Ethylene-responsive transcription factor ERF019 GN=ERF019 OS=Arabidopsis thaliana (Mouse-ear cress) PE=2 SV=1	ethylene-responsive transcription factor ERF019 [Arabidopsis thaliana]
AT3G22740	0.0001694	-2.61111	homocysteine S-methyltransferase 3 [Arabidopsis thaliana]
AT4G28710	0.000377275	-1.3867	Myosin-14 GN=F16A16.180 OS=Arabidopsis thaliana (Mouse-ear cress) PE=2 SV=1	myosin XI H [Arabidopsis thaliana]
AT5G67080	1.44011e-05	-1.89752	mitogen-activated protein kinase kinase kinase 19 [Arabidopsis thaliana]
AT3G13950	0.00022387	1.46453	--	uncharacterized protein [Arabidopsis thaliana]
AT1G78230	1.13309e-12	-2.86778	Outer arm dynein light chain 1 protein [Arabidopsis thaliana]
AT4G02600	0.000275057	-1.39343	MLO-like protein 1 GN=T10P11.12 OS=Arabidopsis thaliana (Mouse-ear cress) PE=1 SV=1	MLO-like protein 1 [Arabidopsis thaliana]
AT5G08330	1.69487e-05	-1.56333	Transcription factor TCP21 GN=F8L15.60 OS=Arabidopsis thaliana (Mouse-ear cress) PE=1 SV=1	transcription factor TCP21 [Arabidopsis thaliana]
AT1G73860	0.00129997	-2.2124	putative Kinesin motor protein-related protein [Arabidopsis thaliana]
AT1G07730	0.0052297	-1.26528	Disease resistance-responsive (dirigent-like protein) family protein [Arabidopsis thaliana]
AT4G01630	0.000481803	-1.98326	Putative expansin-A17 (Precursor) GN=T15B16.16 OS=Arabidopsis thaliana (Mouse-ear cress) PE=3 SV=1	expansin A17 [Arabidopsis thaliana]
AT1G64680	4.90254e-06	-2.14332	Beta-carotene isomerase D27, chloroplastic (Precursor) GN=D27 OS=Oryza sativa subsp. japonica (Rice) PE=1 SV=1	uncharacterized protein [Arabidopsis thaliana]
AT1G18570	2.54531e-05	1.53397	myb domain protein 51 [Arabidopsis thaliana]
AT1G30650	2.04511e-07	-1.89234	Probable WRKY transcription factor 14 GN=WRKY14 OS=Arabidopsis thaliana (Mouse-ear cress) PE=2 SV=2	putative WRKY transcription factor 14 [Arabidopsis thaliana]
AT4G04180	0.00953273	1.36701	P-loop containing nucleoside triphosphate hydrolases superfamily protein [Arabidopsis thaliana]
AT5G04530	1.12577e-13	-3.51839	3-ketoacyl-CoA synthase 21 GN=KCS21 OS=Arabidopsis thaliana (Mouse-ear cress) PE=2 SV=1	3-ketoacyl-CoA synthase 19 [Arabidopsis thaliana]
AT4G17215	1.18229e-05	1.64906	--	pollen Ole e 1 allergen and extensin family protein [Arabidopsis thaliana]
AT4G23400	4.68615e-09	-1.95843	putative aquaporin PIP1-5 [Arabidopsis thaliana]
AT5G63600	1.21688e-06	-1.73658	Probable flavonol synthase 5 GN=FLS5 OS=Arabidopsis thaliana (Mouse-ear cress) PE=2 SV=1	flavonol synthase 5 [Arabidopsis thaliana]
AT2G05380	0	-3.51916	Glycine-rich protein 3 short isoform (Precursor) GN=GRP3S OS=Arabidopsis thaliana (Mouse-ear cress) PE=1 SV=2	glycine-rich protein 3 short isoform [Arabidopsis thaliana]
AT5G24490	5.4926e-11	-2.28483	unnamed protein product [Arabidopsis thaliana]
AT1G05190	0.00298256	-1.25019	50S ribosomal protein L6 [Arabidopsis thaliana]
AT1G74840	0.00267179	-1.25015	Transcription factor MYB1R1 OS=Solanum tuberosum (Potato) PE=2 SV=1	myb family transcription factor [Arabidopsis thaliana]
AT1G72360	1.24045e-08	-2.01966	Ethylene-responsive transcription factor ERF073 GN=ERF073 OS=Arabidopsis thaliana (Mouse-ear cress) PE=2 SV=1	ethylene-responsive transcription factor ERF073 [Arabidopsis thaliana]
AT4G23060	0.000686758	-1.37831	Protein IQ-DOMAIN 14 GN=IQD14 OS=Arabidopsis thaliana (Mouse-ear cress) PE=1 SV=1	protein IQ-domain 22 [Arabidopsis thaliana]
AT1G29280	0.00206564	-1.26323	Probable WRKY transcription factor 65 GN=WRKY65 OS=Arabidopsis thaliana (Mouse-ear cress) PE=2 SV=1	putative WRKY transcription factor 65 [Arabidopsis thaliana]
AT4G37610	2.12269e-08	-1.92743	BTB/POZ and TAZ domain-containing protein 5 GN=BT5 OS=Arabidopsis thaliana (Mouse-ear cress) PE=1 SV=1	BTB and TAZ domain protein 5 [Arabidopsis thaliana]
AT5G38710	3.97349e-13	-2.75693	proline dehydrogenase 2 [Arabidopsis thaliana]
AT3G25900	0.00508468	1.19774	homocysteine S-methyltransferase 1 [Arabidopsis thaliana]
AT1G11260	6.66134e-16	-2.6052	sugar transporter 1 [Arabidopsis thaliana]
AT5G59080	0.00119403	-1.85842	--	uncharacterized protein [Arabidopsis thaliana]
AT1G55860	2.23432e-05	-1.53784	ubiquitin-protein ligase 1 [Arabidopsis thaliana]
AT3G50010	1.412e-05	-1.73638	--	cysteine/histidine-rich C1 domain-containing protein [Arabidopsis thaliana]
AT1G65060	3.16874e-09	2.02891	4-coumarate--CoA ligase 3 [Arabidopsis thaliana]
AT5G56550	0.00223534	-2.47325	--	oxidative stress 3 [Arabidopsis thaliana]
AT5G42580	8.54794e-09	-2.05099	cytochrome P450, family 705, subfamily A, polypeptide 12 [Arabidopsis thaliana]
AT5G05320	0.000688479	-1.5129	FAD/NAD(P)-binding oxidoreductase family protein [Arabidopsis thaliana]
AT1G03630	0.000243143	-1.713	protochlorophyllide reductase C [Arabidopsis thaliana]
AT2G16970	0.000667623	-1.6227	tetracycline transporter-like protein 1 [Arabidopsis thaliana]
AT2G45820	1.89376e-06	-1.67983	Remorin GN=DBP OS=Arabidopsis thaliana (Mouse-ear cress) PE=1 SV=1	Remorin family protein [Arabidopsis thaliana]
AT4G29060	1.16593e-07	-1.82801	elongation factor Ts family protein [Arabidopsis thaliana]
AT5G45080	0.0031326	-1.34825	Protein PHLOEM PROTEIN 2-LIKE A6 GN=PP2A6 OS=Arabidopsis thaliana (Mouse-ear cress) PE=2 SV=1	protein PHLOEM protein 2-LIKE A6 [Arabidopsis thaliana]
AT3G11050	0.00198733	1.43987	ferritin 2 [Arabidopsis thaliana]
AT5G08640	2.80891e-06	1.66315	flavonol synthase 1 [Arabidopsis thaliana]
AT1G15210	5.62036e-05	-1.5051	ABC transporter G family member 35 [Arabidopsis thaliana]
AT5G64040	0.000260868	-1.39865	Photosystem I reaction center subunit N, chloroplastic (Precursor) GN=PSAN OS=Arabidopsis thaliana (Mouse-ear cress) PE=1 SV=2	photosystem I reaction center subunit N [Arabidopsis thaliana]
AT3G51330	3.38396e-13	-2.37045	Aspartic proteinase-like protein 1 (Precursor) GN=At5g10080 OS=Arabidopsis thaliana (Mouse-ear cress) PE=1 SV=1	aspartyl protease family protein [Arabidopsis thaliana]
AT1G29951	0.000355361	1.71044	--	conserved peptide upstream open reading frame 35 [Arabidopsis thaliana]
AT3G43670	5.65538e-06	-1.61373	putative copper amine oxidase [Arabidopsis thaliana]
AT5G08250	0.00277402	1.38757	cytochrome P450 superfamily protein [Arabidopsis thaliana]
AT3G16430	3.44169e-15	-2.55063	PYK10-binding protein 1 OS=Arabidopsis thaliana (Mouse-ear cress) PE=1 SV=1	jacalin-related lectin 31 [Arabidopsis thaliana]
AT5G52680	0.00274507	3.54411	--	copper transport family protein [Arabidopsis thaliana]
AT2G40330	1.74877e-09	-2.07482	Abscisic acid receptor PYL6 OS=Arabidopsis thaliana (Mouse-ear cress) PE=1 SV=1	abscisic acid receptor PYL6 [Arabidopsis thaliana]
AT1G68765	2.11247e-11	4.57421	Protein IDA (Precursor) GN=IDA OS=Arabidopsis thaliana (Mouse-ear cress) PE=2 SV=1	protein IDA [Arabidopsis thaliana]
AT5G21940	9.91429e-14	-2.52539	--	uncharacterized protein [Arabidopsis thaliana]
AT1G05680	0	3.3564	Uridine diphosphate glycosyltransferase 74E2 [Arabidopsis thaliana]
AT3G13710	0.000970329	3.6593	PRA1 family protein F4 GN=PRA1F4 OS=Arabidopsis thaliana (Mouse-ear cress) PE=2 SV=1	prenylated RAB acceptor 1.F4 [Arabidopsis thaliana]
AT4G35985	2.37262e-11	-2.23799	--	senescence/dehydration-associated protein [Arabidopsis thaliana]
AT4G15248	6.0295e-09	4.65756	Zinc finger protein CONSTANS-LIKE 14 GN=COL14 OS=Arabidopsis thaliana (Mouse-ear cress) PE=2 SV=2	B-box type zinc finger-containing protein [Arabidopsis thaliana]
AT5G39030	0.00295044	-3.149	putative receptor-like protein kinase [Arabidopsis thaliana]
AT4G24140	0.0011618	1.29974	hydrolase, alpha/beta fold family protein [Arabidopsis thaliana]
AT2G33830	0	-6.94893	Auxin-repressed 12.5 kDa protein OS=Fragaria ananassa (Strawberry) PE=2 SV=1	dormancy/auxin associated protein [Arabidopsis thaliana]
AT1G72610	4.996e-15	-2.62647	germin-like protein subfamily 3 member 1 [Arabidopsis thaliana]
AT5G51520	0.00373562	-2.53761	21 kDa protein (Precursor) OS=Daucus carota (Carrot) PE=2 SV=1	plant invertase/pectin methylesterase inhibitor domain-containing protein [Arabidopsis thaliana]
AT1G56060	2.46841e-05	2.00438	CYSTM1 family protein A GN=At2g41420 OS=Arabidopsis thaliana (Mouse-ear cress) PE=3 SV=1	uncharacterized protein [Arabidopsis thaliana]
AT5G15410	0.000205955	-1.54809	Cyclic nucleotide-gated ion channel 2 GN=T20K14_20 OS=Arabidopsis thaliana (Mouse-ear cress) PE=1 SV=1	cyclic nucleotide-gated ion channel 2 [Arabidopsis thaliana]
AT5G24590	0.00559514	-1.21653	NAC domain-containing protein 74 OS=Oryza sativa subsp. japonica (Rice) PE=2 SV=1	TCV-interacting protein [Arabidopsis thaliana]
AT2G38530	5.87308e-14	-2.48279	Non-specific lipid-transfer protein 2 (Precursor) GN=T6A23.27 OS=Arabidopsis thaliana (Mouse-ear cress) PE=3 SV=1	non-specific lipid-transfer protein 2 [Arabidopsis thaliana]
AT4G01700	0.00476332	1.20313	Chitinase family protein [Arabidopsis thaliana]
AT4G03540	2.25545e-05	1.96947	CASP-like protein At4g03540 GN=At4g03540 OS=Arabidopsis thaliana (Mouse-ear cress) PE=2 SV=1	uncharacterized protein [Arabidopsis thaliana]
AT5G07100	0.000378752	-1.45215	Probable WRKY transcription factor 26 GN=WRKY26 OS=Arabidopsis thaliana (Mouse-ear cress) PE=2 SV=2	WRKY DNA-binding protein 26 [Arabidopsis thaliana]
AT3G07070	3.56349e-06	-2.37114	serine/threonine-protein kinase [Arabidopsis thaliana]
AT4G21230	0.00271293	-1.39852	cysteine-rich receptor-like protein kinase 27 [Arabidopsis thaliana]
AT4G11350	4.395e-08	2.11025	--	uncharacterized protein [Arabidopsis thaliana]
AT3G47960	5.21405e-06	-1.61602	glucosinolate transporter 1 [Arabidopsis thaliana]
AT5G18790	0.00485909	1.23611	hypothetical protein CARUB_v10015614mg [Capsella rubella]
AT2G43110	0.00816011	1.1957	--	uncharacterized protein [Arabidopsis thaliana]
AT3G16860	1.91069e-13	-2.39395	COBRA-like protein 8 (Precursor) GN=MUH15.2 OS=Arabidopsis thaliana (Mouse-ear cress) PE=2 SV=1	COBRA-like protein 8 [Arabidopsis thaliana]
AT2G44578	0	2.99964	RING-H2 finger protein ATL5 GN=ATL5 OS=Arabidopsis thaliana (Mouse-ear cress) PE=2 SV=1	RING/U-box domain-containing protein [Arabidopsis thaliana]
AT1G68825	0.00462545	1.98966	--	protein ROTUNDIFOLIA like 15 [Arabidopsis thaliana]
AT1G65310	0.00239372	-1.25075	Probable xyloglucan endotransglucosylase/hydrolase protein 17 (Precursor) GN=T8F5.9 OS=Arabidopsis thaliana (Mouse-ear cress) PE=2 SV=1	probable xyloglucan endotransglucosylase/hydrolase protein 17 [Arabidopsis thaliana]
AT3G26740	0	-4.72902	Light-regulated protein (Precursor) OS=Oryza sativa subsp. japonica (Rice) PE=2 SV=1	CCR-like protein [Arabidopsis thaliana]
AT3G28600	0.0088318	2.23449	AAA-type ATPase family protein [Arabidopsis thaliana]
AT5G06760	3.94852e-05	2.12243	18 kDa seed maturation protein GN=GMPM1 OS=Glycine max (Soybean) PE=2 SV=1	late embryogenesis abundant protein 4-5 [Arabidopsis thaliana]
AT1G15010	0	-3.1685	--	uncharacterized protein [Arabidopsis thaliana]
AT1G61740	9.66354e-06	-1.58439	Sulfite exporter TauE/SafE family protein [Arabidopsis thaliana]
AT2G24600	0.000217733	1.40494	Ankyrin repeat family protein [Arabidopsis thaliana]
AT1G28190	2.5524e-13	2.54664	--	uncharacterized protein [Arabidopsis thaliana]
AT5G61550	0.00848087	-1.49895	U-box domain-containing protein 52 [Arabidopsis thaliana]
AT4G15550	0.00620445	1.19557	UDP-glycosyltransferase 75D1 OS=Arabidopsis thaliana (Mouse-ear cress) PE=2 SV=2	UDP-glucose:indole-3-acetate beta-D-glucosyltransferase [Arabidopsis thaliana]
AT1G10550	0.000145227	-2.17144	Probable xyloglucan endotransglucosylase/hydrolase protein 33 (Precursor) GN=XTH33 OS=Arabidopsis thaliana (Mouse-ear cress) PE=2 SV=2	probable xyloglucan endotransglucosylase/hydrolase protein 33 [Arabidopsis thaliana]
AT4G27730	0.000730983	-1.66522	Oligopeptide transporter 6 GN=OPT6 OS=Arabidopsis thaliana (Mouse-ear cress) PE=2 SV=1	oligopeptide transporter [Arabidopsis thaliana]
AT1G35230	0.00186267	1.41858	Classical arabinogalactan protein 5 (Precursor) GN=AGP5 OS=Arabidopsis thaliana (Mouse-ear cress) PE=2 SV=2	arabinogalactan protein 5 [Arabidopsis thaliana]
AT3G22120	2.45248e-13	-2.38415	36.4 kDa proline-rich protein GN=TPRP-F1 OS=Solanum lycopersicum (Tomato) PE=2 SV=1	cell wall-plasma membrane linker protein [Arabidopsis thaliana]
AT4G33920	0.00552429	-1.2106	putative protein phosphatase 2C 63 [Arabidopsis thaliana]
AT4G19530	5.94946e-12	-3.70979	TIR-NBS-LRR class disease resistance protein [Arabidopsis thaliana]
AT3G09260	2.86845e-10	-2.19455	beta-glucosidase 23 [Arabidopsis thaliana]
AT2G40340	9.63346e-10	2.38496	Dehydration-responsive element-binding protein 2C OS=Arabidopsis thaliana (Mouse-ear cress) PE=2 SV=2	dehydration-responsive element-binding protein 2C [Arabidopsis thaliana]
AT2G26560	1.06193e-05	-2.54399	phospholipase A 2A [Arabidopsis thaliana]
AT1G65800	0.00373562	-2.53761	receptor kinase 2 [Arabidopsis thaliana]
AT2G31800	0.00445232	-1.20704	Integrin-linked protein kinase family protein [Arabidopsis thaliana]
AT5G44350	0.00854421	-1.16418	--	ethylene-responsive nuclear protein -like protein [Arabidopsis thaliana]
AT1G70460	0.000804883	-1.39439	Proline-rich receptor-like protein kinase PERK13 GN=F24J13.3 OS=Arabidopsis thaliana (Mouse-ear cress) PE=2 SV=1	proline-rich extensin-like receptor kinase [Arabidopsis thaliana]
AT1G10140	1.11506e-05	-1.68024	Formin-like protein 20 GN=MBK20.20/MBK20.21 OS=Arabidopsis thaliana (Mouse-ear cress) PE=2 SV=3	uncharacterized protein [Arabidopsis thaliana]
AT2G31345	0	4.3472	--	uncharacterized protein [Arabidopsis thaliana]
AT2G01670	1.43607e-06	-1.6912	nudix hydrolase 17 [Arabidopsis thaliana]
AT1G09170	0.0015313	-1.77586	calponin homology and kinesin motor domain-containing protein [Arabidopsis thaliana]
AT3G04550	6.81019e-07	-1.92266	Proline-rich receptor-like protein kinase PERK10 GN=PERK10 OS=Arabidopsis thaliana (Mouse-ear cress) PE=1 SV=2	uncharacterized protein [Arabidopsis thaliana]
AT4G29740	1.73645e-07	-2.23225	cytokinin dehydrogenase 4 [Arabidopsis thaliana]
AT3G49960	0.0010729	-1.31409	Peroxidase 35 (Precursor) GN=F3A4.40 OS=Arabidopsis thaliana (Mouse-ear cress) PE=1 SV=1	peroxidase 35 [Arabidopsis thaliana]
AT1G19900	0	-3.10035	--	glyoxal oxidase-related protein [Arabidopsis thaliana]
AT1G52410	3.07787e-05	-1.89279	Putative WEB family protein At1g65010, chloroplastic (Precursor) GN=At1g65010 OS=Arabidopsis thaliana (Mouse-ear cress) PE=1 SV=1	TSK-associating protein 1 [Arabidopsis thaliana]
AT2G26500	1.51841e-08	-2.00284	Cytochrome b6-f complex subunit 7 (Fragment) GN=petM OS=Spinacia oleracea (Spinach) PE=1 SV=1	putative cytochrome b6f complex subunit [Arabidopsis thaliana]
AT2G39420	0.0056259	-1.19027	alpha/beta-Hydrolases superfamily protein [Arabidopsis thaliana]
AT4G14365	3.80964e-11	2.37709	putative E3 ubiquitin-protein ligase XBAT34 [Arabidopsis thaliana]
AT1G49320	0.00833801	-1.26698	BURP domain-containing protein 17 (Precursor) OS=Oryza sativa subsp. japonica (Rice) PE=2 SV=1	BURP domain protein USPL1 [Arabidopsis thaliana]
AT3G11720	0.00909061	-1.25971	polyketide cyclase/dehydrase and lipid transport superfamily protein [Arabidopsis thaliana]
AT1G22550	5.33573e-13	-2.40414	putative peptide/nitrate transporter [Arabidopsis thaliana]
AT4G29180	0.00113611	-1.54908	protein root hair specific 16 [Arabidopsis thaliana]
AT3G17609	7.91069e-11	2.31519	Transcription factor HY5-like GN=HYH OS=Arabidopsis thaliana (Mouse-ear cress) PE=1 SV=1	transcription factor HY5-like protein [Arabidopsis thaliana]
AT4G15920	1.24189e-08	-2.11774	Bidirectional sugar transporter SWEET17 OS=Arabidopsis thaliana (Mouse-ear cress) PE=2 SV=2	bidirectional sugar transporter SWEET17 [Arabidopsis thaliana]
AT2G29630	1.82279e-11	-2.33481	phosphomethylpyrimidine synthase [Arabidopsis thaliana]
AT5G17700	0.000305029	-1.74119	MATE efflux family protein [Arabidopsis thaliana]
AT2G02010	0	4.45524	glutamate decarboxylase 4 [Arabidopsis thaliana]
AT2G05580	0.00821958	-2.45286	Glycine-rich cell wall structural protein (Precursor) GN=At3g17050 OS=Arabidopsis thaliana (Mouse-ear cress) PE=4 SV=2	glycine-rich protein [Arabidopsis thaliana]
AT2G43535	4.12857e-05	-1.50746	Defensin-like protein 196 (Precursor) GN=ATTI4 OS=Arabidopsis thaliana (Mouse-ear cress) PE=3 SV=1	defensin-like protein 196 [Arabidopsis thaliana]
AT5G44050	1.43336e-06	-3.36809	MATE efflux family protein [Arabidopsis thaliana]
AT1G61100	6.18033e-06	-1.6065	TIR class disease resistance protein [Arabidopsis thaliana]
AT1G63030	0.000320335	-3.77161	Dehydration-responsive element-binding protein 1E OS=Arabidopsis thaliana (Mouse-ear cress) PE=2 SV=1	ERF/AP2 transcription factor DDF2 [Arabidopsis thaliana]
AT5G65240	0.00924541	-1.19697	probable LRR receptor-like serine/threonine-protein kinase [Arabidopsis thaliana]
AT4G01330	0.00416327	-1.22627	protein kinase family protein [Arabidopsis thaliana]
AT2G35480	1.50416e-09	2.34885	--	uncharacterized protein [Arabidopsis thaliana]
AT4G05010	4.10865e-06	1.7052	F-box protein At4g05010 GN=At4g05010 OS=Arabidopsis thaliana (Mouse-ear cress) PE=2 SV=1	F-box protein [Arabidopsis thaliana]
AT2G17820	0.00137756	-1.29513	histidine kinase 1 [Arabidopsis thaliana]
AT2G06520	0.00361032	-1.22237	--	photosystem II subunit X [Arabidopsis thaliana]
AT1G67810	0.000733233	1.32923	sulfur E2 [Arabidopsis thaliana]
AT2G38800	0.00380683	-1.24012	--	calmodulin-binding protein-like protein [Arabidopsis thaliana]
AT3G19430	0	-2.9541	Vegetative cell wall protein gp1 (Precursor) GN=GP1 OS=Chlamydomonas reinhardtii (Chlamydomonas smithii) PE=2 SV=1	late embryogenesis abundant protein-like protein [Arabidopsis thaliana]
AT3G26890	0.00198568	-1.27953	--	uncharacterized protein [Arabidopsis thaliana]
AT1G64510	0.00857766	-1.19962	F1N19.8 [Arabidopsis thaliana]
AT5G54165	0.00509984	1.93755	--	unknown [Arabidopsis thaliana]
AT1G66160	1.37581e-05	-1.56692	U-box domain-containing protein 20 GN=PUB20 OS=Arabidopsis thaliana (Mouse-ear cress) PE=2 SV=1	U-box domain-containing protein [Arabidopsis thaliana]
AT3G07650	1.81717e-05	-1.6443	Zinc finger protein CONSTANS-LIKE 9 GN=COL9 OS=Arabidopsis thaliana (Mouse-ear cress) PE=2 SV=1	zinc finger protein CONSTANS-LIKE 9 [Arabidopsis thaliana]
AT2G04515	1.8876e-12	5.14644	--	uncharacterized protein [Arabidopsis thaliana]
AT5G22920	1.19075e-10	-2.31048	--	ring finger and CHY zinc finger domain-containing protein 1 [Arabidopsis thaliana]
AT5G49480	0.00408733	1.2363	Ca2+-binding protein 1 [Arabidopsis thaliana]
AT1G61520	0.00214147	-1.26433	Chlorophyll a-b binding protein 8, chloroplastic (Precursor) GN=CAB8 OS=Solanum lycopersicum (Tomato) PE=3 SV=1	PSI type III chlorophyll a/b-binding protein [Arabidopsis thaliana]
AT5G21430	1.83929e-05	-2.56201	--	chaperone DnaJ-domain containing protein [Arabidopsis thaliana]
AT1G75900	0.00196111	-2.38898	GDSL esterase/lipase EXL3 (Precursor) GN=EXL3 OS=Arabidopsis thaliana (Mouse-ear cress) PE=2 SV=1	GDSL esterase/lipase EXL3 [Arabidopsis thaliana]
AT1G09155	0.00992099	-2.31736	F-box protein PP2-B15 GN=PP2B15 OS=Arabidopsis thaliana (Mouse-ear cress) PE=2 SV=2	phloem protein 2-B15 [Arabidopsis thaliana]
AT1G60870	3.87243e-05	-1.80297	Proline-rich receptor-like protein kinase PERK10 GN=PERK10 OS=Arabidopsis thaliana (Mouse-ear cress) PE=1 SV=2	maternal effect embryo arrest 9 protein [Arabidopsis thaliana]
AT5G19790	0.00743129	1.32884	Ethylene-responsive transcription factor RAP2-11 GN=T29J13.210 OS=Arabidopsis thaliana (Mouse-ear cress) PE=2 SV=1	AP2 domain containing protein RAP2.11 [Arabidopsis thaliana]
AT1G33612	0.00622722	1.56117	Leucine-rich repeat (LRR) family protein [Arabidopsis thaliana]
AT1G68390	9.03061e-05	1.64043	--	core-2/I-branching beta-1,6-N-acetylglucosaminyltransferase family protein [Arabidopsis thaliana]
AT4G05180	0.00119642	-1.29758	Oxygen-evolving enhancer protein 3-2, chloroplastic (Precursor) GN=C17L7.100 OS=Arabidopsis thaliana (Mouse-ear cress) PE=1 SV=2	photosystem II subunit Q-2 [Arabidopsis thaliana]
AT5G41810	0.00110489	-1.33437	--	uncharacterized protein [Arabidopsis thaliana]
AT5G65690	1.35775e-09	-2.45659	phosphoenolpyruvate carboxykinase 2 [Arabidopsis thaliana]
AT5G62360	7.71605e-14	-3.34838	21 kDa protein (Precursor) OS=Daucus carota (Carrot) PE=2 SV=1	plant invertase/pectin methylesterase inhibitor superfamily protein [Arabidopsis thaliana]
AT5G54370	4.74828e-06	-1.62055	--	late embryogenesis abundant protein-like protein [Arabidopsis thaliana]
AT5G62165	4.30226e-05	-2.34312	MADS-box protein SOC1 GN=F17K2.19 OS=Arabidopsis thaliana (Mouse-ear cress) PE=1 SV=1	protein agamous-like 42 [Arabidopsis thaliana]
AT5G43450	1.82871e-10	2.53461	1-aminocyclopropane-1-carboxylate oxidase-like protein [Arabidopsis thaliana]
AT1G24095	1.09654e-05	1.81082	putative thiol-disulfide oxidoreductase DCC [Arabidopsis thaliana]
AT3G54050	1.91599e-10	-2.22032	fructose-1,6-bisphosphatase [Arabidopsis thaliana]
AT4G12330	0.00236267	-1.35623	cytochrome P450, family 706, subfamily A, polypeptide 7 [Arabidopsis thaliana]
AT2G21500	0.00136193	-1.29997	--	RING/U-box domain-containing protein [Arabidopsis thaliana]
AT3G07310	2.07187e-08	-2.20874	--	uncharacterized protein [Arabidopsis thaliana]
AT5G05440	8.10829e-05	-1.46334	Abscisic acid receptor PYL5 GN=K18I23.25 OS=Arabidopsis thaliana (Mouse-ear cress) PE=1 SV=1	abscisic acid receptor PYL5 [Arabidopsis thaliana]
AT1G18850	0.000614856	1.357	--	uncharacterized protein [Arabidopsis thaliana]
AT2G42890	0.00104044	-1.30997	Protein MEI2-like 2 GN=F7D19.11 OS=Arabidopsis thaliana (Mouse-ear cress) PE=2 SV=2	MEI2-like 2 protein [Arabidopsis thaliana]
AT1G74450	4.98506e-10	-2.06144	--	uncharacterized protein [Arabidopsis thaliana]
AT1G75410	0.00262159	-1.34646	BEL1-like homeodomain protein 3 GN=BLH3 OS=Arabidopsis thaliana (Mouse-ear cress) PE=1 SV=1	BEL1-like homeodomain 3 [Arabidopsis thaliana]
AT5G57340	6.82583e-05	-1.71757	--	uncharacterized protein [Arabidopsis thaliana]
AT3G47500	0.000115774	1.81122	Cyclic dof factor 3 GN=F1P2.50 OS=Arabidopsis thaliana (Mouse-ear cress) PE=1 SV=2	cyclic DOF factor 3 [Arabidopsis thaliana]
AT5G65380	0.00566552	-1.19186	MATE efflux family protein [Arabidopsis thaliana]
AT3G27690	0.000281021	1.87638	Chlorophyll a-b binding protein 151, chloroplastic (Precursor) GN=CAB-151 OS=Gossypium hirsutum (Upland cotton) PE=2 SV=2	photosystem II light harvesting complex protein 2.3 [Arabidopsis thaliana]
AT3G27540	0.00311686	-1.31865	--	beta-1,4-N-acetylglucosaminyltransferase family protein [Arabidopsis thaliana]
AT2G38823	0	3.74484	uncharacterized protein [Arabidopsis thaliana]
AT3G54810	1.42229e-05	-1.56578	GATA transcription factor 8 GN=GATA8 OS=Arabidopsis thaliana (Mouse-ear cress) PE=2 SV=1	GATA transcription factor 8 [Arabidopsis thaliana]
AT1G30135	3.13982e-09	-3.05823	Protein TIFY 5A GN=T2H7 OS=Arabidopsis thaliana (Mouse-ear cress) PE=1 SV=1	protein TIFY 5A [Arabidopsis thaliana]
AT3G47480	0.00189768	2.3092	putative calcium-binding protein CML47 [Arabidopsis thaliana]
AT1G67920	0.00175593	1.57765	--	uncharacterized protein [Arabidopsis thaliana]
AT5G02170	7.86309e-08	-2.25406	Lysine histidine transporter-like 3 GN=At1g61270 OS=Arabidopsis thaliana (Mouse-ear cress) PE=3 SV=2	transmembrane amino acid transporter family protein [Arabidopsis thaliana]
AT4G18970	0.000343848	-1.98441	GDSL esterase/lipase At4g18970 (Precursor) GN=At4g18970 OS=Arabidopsis thaliana (Mouse-ear cress) PE=2 SV=1	GDSL esterase/lipase [Arabidopsis thaliana]
AT3G23080	0.00056773	-1.47101	--	polyketide cyclase/dehydrase and lipid transport superfamily protein [Arabidopsis thaliana]
AT1G63180	2.45652e-09	-2.54633	UDP-glucose 4-epimerase [Arabidopsis thaliana]
AT1G53680	0.000890383	-1.66934	glutathione S-transferase TAU 28 [Arabidopsis thaliana]
AT4G22530	0.00195779	1.26425	S-adenosyl-L-methionine-dependent methyltransferase domain-containing protein [Arabidopsis thaliana]
AT1G76410	1.2601e-13	-3.45957	RING-H2 finger protein ATL8 [Arabidopsis thaliana]
AT1G52400	6.29768e-11	-2.82721	beta glucosidase 18 [Arabidopsis thaliana]
AT1G07550	1.11464e-11	-3.496	putative LRR receptor-like serine/threonine-protein kinase [Arabidopsis thaliana]
AT4G21065	0.00453715	1.78765	Pentatricopeptide repeat-containing protein At4g21065 GN=PCMP-H28 OS=Arabidopsis thaliana (Mouse-ear cress) PE=2 SV=2	pentatricopeptide repeat-containing protein [Arabidopsis thaliana]
AT5G47850	7.41551e-06	1.77563	serine/threonine-protein kinase-like protein CCR4 [Arabidopsis thaliana]
AT2G39360	0.00453571	-1.21719	putative receptor-like protein kinase [Arabidopsis thaliana]
AT3G01190	0.00320003	-1.27673	Peroxidase 27 (Precursor) GN=T4P13.12 OS=Arabidopsis thaliana (Mouse-ear cress) PE=1 SV=1	peroxidase 27 [Arabidopsis thaliana]
AT4G13290	0	-3.76898	cytochrome P450 71A19 [Arabidopsis thaliana]
AT1G80340	0.000154001	1.76247	gibberellin 3-beta-dioxygenase 2 [Arabidopsis thaliana]
AT1G74940	0.000508877	-1.57229	--	uncharacterized protein [Arabidopsis thaliana]
AT4G00230	0.0022673	-1.25763	xylem serine proteinase 1 [Arabidopsis thaliana]
AT5G64850	0.00688711	-1.1866	--	uncharacterized protein [Arabidopsis thaliana]
AT1G69450	2.87122e-07	-1.79158	Early-responsive to dehydration stress protein (ERD4) [Arabidopsis thaliana]
AT2G28100	0.000835775	-1.52206	alpha-L-fucosidase 1 [Arabidopsis thaliana]
AT5G51790	9.28585e-05	-2.1119	Transcription factor bHLH120 GN=MIO24.8 OS=Arabidopsis thaliana (Mouse-ear cress) PE=2 SV=2	transcription factor bHLH120 [Arabidopsis thaliana]
AT2G42720	0.000277745	1.75798	F-box/LRR-repeat protein At2g42720 GN=At2g42720 OS=Arabidopsis thaliana (Mouse-ear cress) PE=2 SV=1	F-box/LRR-repeat protein [Arabidopsis thaliana]
AT3G04210	5.77388e-05	-2.80215	Putative disease resistance protein At4g11170 GN=At4g11170 OS=Arabidopsis thaliana (Mouse-ear cress) PE=2 SV=1	TIR-NBS class disease resistance protein [Arabidopsis thaliana]
AT2G46420	8.19561e-08	2.05626	--	uncharacterized protein [Arabidopsis thaliana]
AT3G09405	2.09896e-06	2.40556	--	pectinacetylesterase family protein [Arabidopsis thaliana]
AT2G47450	0.000125155	-1.51951	Signal recognition particle 43 kDa protein, chloroplastic (Precursor) GN=T30B22.25 OS=Arabidopsis thaliana (Mouse-ear cress) PE=1 SV=2	chloroplast signal recognition particle component CAO [Arabidopsis thaliana]
AT4G33666	4.07836e-06	1.9016	--	uncharacterized protein [Arabidopsis thaliana]
AT1G14120	1.33227e-15	-2.68842	2-oxoglutarate (2OG) and Fe(II)-dependent oxygenase-like protein [Arabidopsis thaliana]
AT1G64970	4.44578e-05	1.78695	gamma-tocopherol methyltransferase [Arabidopsis thaliana]
AT5G07740	0.00572435	-1.18867	Formin-like protein 20 GN=MBK20.20/MBK20.21 OS=Arabidopsis thaliana (Mouse-ear cress) PE=2 SV=3	RecName: Full=Formin-like protein 20; Short=AtFH20
AT2G18193	0	2.91288	P-loop containing nucleoside triphosphate hydrolases superfamily protein [Arabidopsis thaliana]

## Sheet: 0h vs 2h
Table S2B. List of Differentially Expressed Genes in roots after 2 h of UV-B treatment. FDR, False Discovery Rate.
#ID	FDR	log2FC	nr_annotation
AT3G18300	0.00127384	-2.6838	--	uncharacterized protein [Arabidopsis thaliana]
AT4G33500	0.00205471	-1.69644	putative protein phosphatase 2C 62 [Arabidopsis thaliana]
AT2G35290	0	-4.41281	--	uncharacterized protein [Arabidopsis thaliana]
AT4G33150	1.59e-06	-2.04383	lysine-ketoglutarate reductase/saccharopine dehydrogenase bifunctional enzyme [Arabidopsis thaliana]
AT1G10340	7.97e-06	-1.9995	ankyrin repeat-containing protein [Arabidopsis thaliana]
AT4G31570	6.82e-05	-1.79694	Nuclear-pore anchor OS=Arabidopsis thaliana (Mouse-ear cress) PE=1 SV=1	uncharacterized protein [Arabidopsis thaliana]
AT1G47510	4.02e-09	3.12265	Type I inositol 1,4,5-trisphosphate 5-phosphatase 11 GN=At1g47510 OS=Arabidopsis thaliana (Mouse-ear cress) PE=2 SV=1	Type I inositol-1,4,5-trisphosphate 5-phosphatase 11 [Arabidopsis thaliana]
AT3G55040	0.00903789	-1.49286	glutathione transferase lambda 2 [Arabidopsis thaliana]
AT1G19720	0.000267599	-2.1583	Pentatricopeptide repeat-containing protein At1g19720 OS=Arabidopsis thaliana (Mouse-ear cress) PE=2 SV=1	pentatricopeptide repeat-containing protein [Arabidopsis thaliana]
AT3G02885	1.44e-12	-4.05341	Gibberellin-regulated protein 5 (Precursor) GN=GASA5 OS=Arabidopsis thaliana (Mouse-ear cress) PE=2 SV=1	gibberellin-regulated protein 5 [Arabidopsis thaliana]
AT5G65970	0.00108908	-1.56871	MLO-like protein 10 GN=MLO10 OS=Arabidopsis thaliana (Mouse-ear cress) PE=2 SV=1	MLO-like protein 10 [Arabidopsis thaliana]
AT1G61430	1.59e-05	2.07918	G-type lectin S-receptor-like serine/threonine-protein kinase [Arabidopsis thaliana]
AT1G07260	2.91e-09	-2.46777	UDP-glucosyl transferase 71C3 [Arabidopsis thaliana]
AT1G74750	1.14e-09	2.49882	Pentatricopeptide repeat-containing protein At1g74750 GN=At1g74750 OS=Arabidopsis thaliana (Mouse-ear cress) PE=2 SV=1	pentatricopeptide repeat-containing protein [Arabidopsis thaliana]
AT3G21260	0.000256551	-1.92421	--	Glycolipid transfer protein family protein [Arabidopsis thaliana]
AT2G45760	2.44e-15	3.43659	BON1-associated protein 2 GN=F4I18.26 OS=Arabidopsis thaliana (Mouse-ear cress) PE=1 SV=1	BON1-associated protein 2 [Arabidopsis thaliana]
AT5G27210	0.00848331	1.53017	--	uncharacterized protein [Arabidopsis thaliana]
AT2G36770	0	5.89659	UDP-glycosyltransferase 73C4 GN=UGT73C4 OS=Arabidopsis thaliana (Mouse-ear cress) PE=2 SV=1	UDP-glucosyl transferase 73C4 [Arabidopsis thaliana]
AT1G67623	0.00144715	3.54978	Putative F-box protein At1g67623 GN=At1g67623 OS=Arabidopsis thaliana (Mouse-ear cress) PE=4 SV=1	putative F-box protein [Arabidopsis thaliana]
AT3G45960	2.75e-09	-2.45152	Expansin-like A3 (Precursor) GN=F16L2_170 OS=Arabidopsis thaliana (Mouse-ear cress) PE=2 SV=1	expansin-like A3 [Arabidopsis thaliana]
AT5G01040	2.65e-10	-2.56239	laccase 8 [Arabidopsis thaliana]
AT1G61590	0.000814524	-1.57639	protein kinase-like protein [Arabidopsis thaliana]
AT3G28100	0.000327475	-2.11683	nodulin MtN21-like transporter family protein UMAMIT45 [Arabidopsis thaliana]
AT5G55270	2.33e-05	2.9647	--	uncharacterized protein [Arabidopsis thaliana]
AT2G41090	0.0042774	1.66651	calmodulin-like protein 10 [Arabidopsis thaliana]
AT5G49660	0.0011979	-1.55726	receptor like kinase [Arabidopsis thaliana]
AT4G13030	0.00616145	-1.4981	--	P-loop containing nucleoside triphosphate hydrolases superfamily protein [Arabidopsis thaliana]
AT2G45680	8.43e-06	-1.9335	Transcription factor TCP9 GN=TCP9 OS=Arabidopsis thaliana (Mouse-ear cress) PE=2 SV=1	transcription factor TCP9 [Arabidopsis thaliana]
AT5G66580	0.00626348	1.53427	--	uncharacterized protein [Arabidopsis thaliana]
AT3G05690	0.000219902	-1.95507	Nuclear transcription factor Y subunit A-2 GN=F18C1.4 OS=Arabidopsis thaliana (Mouse-ear cress) PE=2 SV=1	nuclear transcription factor Y subunit A-2 [Arabidopsis thaliana]
AT4G39590	0.00400634	2.28527	F-box/kelch-repeat protein At4g39590 GN=At4g39590 OS=Arabidopsis thaliana (Mouse-ear cress) PE=2 SV=1	F-box/kelch-repeat protein [Arabidopsis thaliana]
AT5G47980	0.0069307	-1.39035	BAHD acyltransferase At5g47980 GN=BAHD1 OS=Arabidopsis thaliana (Mouse-ear cress) PE=2 SV=1	putative BAHD acyltransferase [Arabidopsis thaliana]
AT1G03470	3.8e-06	-2.39643	--	kinase interacting (KIP1-like) protein [Arabidopsis thaliana]
AT5G40970	0.000722428	1.67679	--	uncharacterized protein [Arabidopsis thaliana]
AT3G19680	0	-4.21612	--	uncharacterized protein [Arabidopsis thaliana]
AT2G32990	1.23e-09	-2.63256	Endoglucanase 11 (Precursor) GN=At2g32990 OS=Arabidopsis thaliana (Mouse-ear cress) PE=2 SV=1	glycosyl hydrolase 9B8 [Arabidopsis thaliana]
AT4G18640	0.000423852	-1.64203	Probable LRR receptor-like serine/threonine-protein kinase MRH1 (Precursor) GN=MRH1 OS=Arabidopsis thaliana (Mouse-ear cress) PE=2 SV=1	putative LRR receptor-like serine/threonine-protein kinase MRH1 [Arabidopsis thaliana]
AT5G14730	4.76e-08	2.24635	--	uncharacterized protein [Arabidopsis thaliana]
AT5G43470	1.02e-06	-2.67375	Disease resistance protein RPP8 GN=MWF20.19 OS=Arabidopsis thaliana (Mouse-ear cress) PE=1 SV=2	disease resistance protein RPP8 [Arabidopsis thaliana]
AT5G56350	1.89e-05	1.88915	pyruvate kinase [Arabidopsis thaliana]
AT1G72510	2.66e-06	-2.00028	--	uncharacterized protein [Arabidopsis thaliana]
AT4G26120	5.26e-07	2.14865	Regulatory protein NPR2 GN=NPR2 OS=Arabidopsis thaliana (Mouse-ear cress) PE=3 SV=1	regulatory protein NPR2 [Arabidopsis thaliana]
AT2G03550	0.00171957	-3.20207	probable carboxylesterase 7 [Arabidopsis thaliana]
AT1G15125	5.89e-06	-2.00381	Probable S-adenosylmethionine-dependent methyltransferase At5g38780 GN=At5g38780 OS=Arabidopsis thaliana (Mouse-ear cress) PE=2 SV=1	S-adenosyl-L-methionine-dependent methyltransferase [Arabidopsis thaliana]
AT1G78970	3.72e-05	-2.30899	lupeol synthase 1 [Arabidopsis thaliana]
AT3G55290	1.49e-07	-2.96574	Rossmann-fold NAD(P)-binding domain-containing protein [Arabidopsis thaliana]
AT1G31120	2.52e-05	-1.85267	K+ uptake permease 10 [Arabidopsis thaliana]
AT5G14370	0.00222127	-1.78999	Protein CHLOROPLAST IMPORT APPARATUS 2 (Precursor) GN=CIA2 OS=Arabidopsis thaliana (Mouse-ear cress) PE=2 SV=1	CCT motif family protein [Arabidopsis thaliana]
AT4G37295	5.85e-11	3.28373	--	uncharacterized protein [Arabidopsis thaliana]
AT3G23510	0.001095	-1.55262	cyclopropane-fatty-acyl-phospholipid synthase [Arabidopsis thaliana]
AT2G37810	0.00234346	3.49124	--	Cysteine/Histidine-rich C1 domain family protein [Arabidopsis thaliana]
AT5G12300	0.0048744	1.5375	--	calcium-dependent lipid-binding domain-containing protein [Arabidopsis thaliana]
AT2G34490	1.04e-13	-3.30829	cytochrome P450 710A2 [Arabidopsis thaliana]
AT1G03820	2.98e-07	-2.25425	Protein E6 GN=E6 OS=Gossypium hirsutum (Upland cotton) PE=2 SV=1	uncharacterized protein [Arabidopsis thaliana]
AT3G61390	5.77e-06	-2.2243	U-box domain-containing protein 36 GN=PUB36 OS=Arabidopsis thaliana (Mouse-ear cress) PE=2 SV=2	U-box domain-containing protein 36 [Arabidopsis thaliana]
AT1G15520	4.26e-07	2.42408	ABC transporter G family member 40 [Arabidopsis thaliana]
AT4G27440	1.22e-15	-3.63932	light-dependent NADPH:protochlorophyllide oxidoreductase B [Arabidopsis thaliana]
AT4G00940	3.12e-05	1.92572	Dof zinc finger protein DOF4.1 OS=Arabidopsis thaliana (Mouse-ear cress) PE=2 SV=2	contains region of similarity to DNA binding protein [Arabidopsis thaliana]
AT5G60270	4.08e-05	1.79986	concanavalin A-like lectin kinase-like protein [Arabidopsis thaliana]
AT1G13430	0.000467597	1.68144	Cytosolic sulfotransferase 9 GN=F13B4.24 OS=Arabidopsis thaliana (Mouse-ear cress) PE=2 SV=1	sulfotransferase 4C [Arabidopsis thaliana]
AT2G28720	7.11e-05	-1.805	Histone H2B.3 GN=At2g28720 OS=Arabidopsis thaliana (Mouse-ear cress) PE=1 SV=3	histone H2B [Arabidopsis thaliana]
AT2G44290	3.84e-05	1.8424	Uncharacterized GPI-anchored protein At1g27950 (Precursor) GN=At1g27950 OS=Arabidopsis thaliana (Mouse-ear cress) PE=1 SV=1	bifunctional inhibitor/lipid-transfer protein/seed storage 2S albumin superfamily protein [Arabidopsis thaliana]
AT5G43350	6.86e-09	-2.37638	inorganic phosphate transporter 1-1 [Arabidopsis thaliana]
AT1G35910	3.47e-05	2.33753	probable trehalose-phosphate phosphatase D [Arabidopsis thaliana]
AT2G32020	0	3.91318	Acyl-CoA N-acyltransferases (NAT) superfamily protein [Arabidopsis thaliana]
AT1G13930	0.00815898	-1.4851	--	salt tolerance-related protein [Arabidopsis thaliana]
AT2G22990	1.44e-07	-2.60327	serine carboxypeptidase-like 8 [Arabidopsis thaliana]
AT5G24290	0.000186364	-1.70904	Probable methyltransferase PMT27 GN=At3g51070 OS=Arabidopsis thaliana (Mouse-ear cress) PE=3 SV=1	membrane protein of ER body 2 [Arabidopsis thaliana]
AT3G63060	0.000715538	2.17991	EID1-like F-box protein 3 GN=EDL3 OS=Arabidopsis thaliana (Mouse-ear cress) PE=2 SV=1	EID1-like F-box protein 3 [Arabidopsis thaliana]
AT3G47090	0.00625033	3.36651	leucine-rich repeat protein kinase-like protein [Arabidopsis thaliana]
AT1G70830	2.22e-16	-3.36444	MLP-like protein 28 GN=MLP28 OS=Arabidopsis thaliana (Mouse-ear cress) PE=1 SV=1	MLP-like protein 28 [Arabidopsis thaliana]
AT4G09010	3.41e-09	-2.92255	Thylakoid lumenal 29 kDa protein, chloroplastic (Precursor) GN=F23J3.40 OS=Arabidopsis thaliana (Mouse-ear cress) PE=1 SV=2	thylakoid lumenal protein [Arabidopsis thaliana]
AT5G42830	0	5.58536	Uncharacterized acetyltransferase At3g50280 GN=At3g50280 OS=Arabidopsis thaliana (Mouse-ear cress) PE=1 SV=1	HXXXD-type acyl-transferase-like protein [Arabidopsis thaliana]
AT1G22500	1.68e-06	-2.0336	E3 ubiquitin-protein ligase ATL15 (Precursor) GN=ATL15 OS=Arabidopsis thaliana (Mouse-ear cress) PE=1 SV=1	putative C3HC4-type RING zinc finger protein [Arabidopsis thaliana]
AT4G13420	0	-6.9026	potassium transporter 5 [Arabidopsis thaliana]
AT5G12970	0.003054	1.46266	C2 and GRAM domain-containing protein At1g03370 GN=At1g03370 OS=Arabidopsis thaliana (Mouse-ear cress) PE=2 SV=4	calcium-dependent lipid-binding domain-containing plant phosphoribosyltransferase-like protein [Arabidopsis thaliana]
AT2G21140	1.38e-09	-4.45835	Proline-rich protein 2 (Precursor) GN=PRP2 OS=Arabidopsis thaliana (Mouse-ear cress) PE=2 SV=1	proline-rich protein 2 [Arabidopsis thaliana]
AT4G26370	0.00718502	-1.59588	--	antitermination NusB domain-containing protein [Arabidopsis thaliana]
AT5G04230	0.00257748	-3.15356	phenylalanine ammonia-lyase 3 [Arabidopsis thaliana]
AT1G43910	0	3.62035	P-loop containing nucleoside triphosphate hydrolases superfamily protein [Arabidopsis thaliana]
AT1G54540	8.49e-07	2.06543	--	late embryogenesis abundant hydroxyproline-rich glycoprotein [Arabidopsis thaliana]
AT5G64380	0.00440562	-2.34575	Inositol monophosphatase family protein [Arabidopsis thaliana]
AT1G09932	2.09e-08	2.29618	phosphoglycerate mutase family protein [Arabidopsis thaliana]
AT4G05150	2.92e-05	-1.83767	--	Octicosapeptide/Phox/Bem1p family protein [Arabidopsis thaliana]
AT5G52320	0.00126935	-1.71952	cytochrome P450, family 96, subfamily A, polypeptide 4 [Arabidopsis thaliana]
AT2G36690	4.79e-06	-2.10052	2-oxoglutarate (2OG) and Fe(II)-dependent oxygenase superfamily protein [Arabidopsis thaliana]
AT1G22630	0.00883712	-2.45698	--	uncharacterized protein [Arabidopsis thaliana]
AT2G01530	5.83e-05	-1.83261	MLP-like protein 329 GN=MLP329 OS=Arabidopsis thaliana (Mouse-ear cress) PE=2 SV=1	MLP-like protein 329 [Arabidopsis thaliana]
AT2G17230	0	-4.04596	--	protein exordium like 5 [Arabidopsis thaliana]
AT5G62570	0.00732634	-1.38463	--	calmodulin binding protein-like protein [Arabidopsis thaliana]
AT1G60750	9.88e-15	3.29896	probable aldo-keto reductase 6 [Arabidopsis thaliana]
AT5G39210	9.49e-05	-3.8901	--	chlororespiratory reduction 7 [Arabidopsis thaliana]
AT1G05300	0.00302627	-1.55616	Zinc transporter 5 (Precursor) GN=ZIP5 OS=Arabidopsis thaliana (Mouse-ear cress) PE=2 SV=1	Fe(II) transporter isolog family protein ZIP5 [Arabidopsis thaliana]
AT4G27570	0.00234346	3.49124	UDP-glycosyltransferase 79B3 GN=UGT79B3 OS=Arabidopsis thaliana (Mouse-ear cress) PE=2 SV=1	UDP-glycosyltransferase 79B3 [Arabidopsis thaliana]
AT1G54500	7.13e-07	-2.35358	rubredoxin-like protein [Arabidopsis thaliana]
AT1G72250	0.000200026	-1.85539	Di-glucose binding protein with Kinesin motor domain [Arabidopsis thaliana]
AT2G29970	3.33e-05	-1.85097	double Clp-N motif-containing P-loop nucleoside triphosphate hydrolase domain-containing protein [Arabidopsis thaliana]
AT3G10190	0.00656167	-1.40744	putative calcium-binding protein CML36 [Arabidopsis thaliana]
AT5G13700	0.000606498	-1.66535	Polyamine oxidase 1 GN=MSH12.17 OS=Arabidopsis thaliana (Mouse-ear cress) PE=1 SV=1	polyamine oxidase 1 [Arabidopsis thaliana]
AT1G53100	0.00105696	2.25965	--	core-2/I-branching beta-1,6-N-acetylglucosaminyltransferase-like protein [Arabidopsis thaliana]
AT2G26370	0.00399809	-1.78111	--	MD-2-related lipid recognition domain-containing protein [Arabidopsis thaliana]
AT5G20270	2.09e-11	2.686	heptahelical transmembrane protein1 [Arabidopsis thaliana]
AT5G23060	2.46e-14	-4.88825	Calcium sensing receptor, chloroplastic (Precursor) GN=MYJ24.5 OS=Arabidopsis thaliana (Mouse-ear cress) PE=1 SV=1	calcium sensing receptor [Arabidopsis thaliana]
AT3G55980	0.000506767	-1.68799	Zinc finger CCCH domain-containing protein 47 GN=At3g55980 OS=Arabidopsis thaliana (Mouse-ear cress) PE=2 SV=1	salt-inducible zinc finger 1 [Arabidopsis thaliana]
AT4G21510	0.00936611	1.7398	F-box protein SKIP27 GN=SKIP27 OS=Arabidopsis thaliana (Mouse-ear cress) PE=1 SV=2	F-box stress induced protein 2 [Arabidopsis thaliana]
AT4G37910	0.0005449	1.66618	heat shock protein 70-1 [Arabidopsis thaliana]
AT3G59480	0.00562264	1.48617	probable fructokinase-4 [Arabidopsis thaliana]
AT1G71520	0	4.40527	Ethylene-responsive transcription factor ERF020 GN=ERF020 OS=Arabidopsis thaliana (Mouse-ear cress) PE=2 SV=1	ERF/AP2 transcription factor family protein DREB A-5 [Arabidopsis thaliana]
AT1G75500	8.22e-09	-2.37391	protein walls are thin 1 [Arabidopsis thaliana]
AT5G01530	2.22e-16	-3.31922	Chlorophyll a-b binding protein CP29.1, chloroplastic (Precursor) GN=LHCB4.1 OS=Arabidopsis thaliana (Mouse-ear cress) PE=1 SV=1	chlorophyll a-b binding protein CP29.1 [Arabidopsis thaliana]
AT1G68620	0.000150067	1.70259	probable carboxylesterase 6 [Arabidopsis thaliana]
AT4G07960	3.51e-08	-2.9853	Cellulose-synthase-like C12 [Arabidopsis thaliana]
AT2G39890	0.00264939	-1.48488	Proline transporter 1 GN=PROT1 OS=Arabidopsis thaliana (Mouse-ear cress) PE=1 SV=1	proline transporter 1 [Arabidopsis thaliana]
AT4G02170	2.94e-11	-3.70574	--	uncharacterized protein [Arabidopsis thaliana]
AT3G16520	9.59e-08	-2.7897	UDP-glycosyltransferase 88A1 GN=UGT88A1 OS=Arabidopsis thaliana (Mouse-ear cress) PE=2 SV=1	UDP-glucosyl transferase 88A1 [Arabidopsis thaliana]
AT4G14690	6.88e-15	3.38334	Early light-induced protein 2, chloroplastic (Precursor) GN=ELIP2 OS=Arabidopsis thaliana (Mouse-ear cress) PE=1 SV=1	early light-inducible protein 2 [Arabidopsis thaliana]
AT5G49770	5.56e-05	-2.49233	putative leucine-rich repeat receptor-like protein kinase [Arabidopsis thaliana]
AT2G41880	1.39e-10	2.59073	guanylate kinase 1 [Arabidopsis thaliana]
AT3G02800	1.82e-12	2.86005	Probable tyrosine-protein phosphatase At1g05000 GN=At1g05000 OS=Arabidopsis thaliana (Mouse-ear cress) PE=1 SV=1	atypical dual-specificity phosphatase [Arabidopsis thaliana]
AT4G11370	0	4.68361	RING-H2 zinc finger protein RHA1a GN=RHA1A OS=Arabidopsis thaliana (Mouse-ear cress) PE=2 SV=1	RING-H2 zinc finger protein RHA1a [Arabidopsis thaliana]
AT5G09290	0.00489738	1.61609	Inositol monophosphatase family protein [Arabidopsis thaliana]
AT4G37980	8.06e-07	-3.96284	cinnamyl alcohol dehydrogenase 7 [Arabidopsis thaliana]
AT5G40990	0	6.47466	GDSL esterase/lipase 1 (Precursor) GN=GLIP1 OS=Arabidopsis thaliana (Mouse-ear cress) PE=1 SV=1	GDSL lipase 1 [Arabidopsis thaliana]
AT4G15396	9.6e-08	-2.91447	cytochrome P450, family 702, subfamily A, polypeptide 6 [Arabidopsis thaliana]
AT1G11160	0.00904707	-1.57105	WD40 domain-containing protein [Arabidopsis thaliana]
AT1G32970	0.00872021	-1.98236	Subtilisin-like serine endopeptidase family protein [Arabidopsis thaliana]
AT5G14200	2.68e-13	-2.93504	isopropylmalate dehydrogenase 1 [Arabidopsis thaliana]
AT3G26180	0.0029956	-2.8964	cytochrome P450 71B20 [Arabidopsis thaliana]
AT1G55670	0	-5.26089	Photosystem I reaction center subunit V, chloroplastic (Precursor) OS=Arabidopsis thaliana (Mouse-ear cress) PE=1 SV=1	photosystem I subunit G [Arabidopsis thaliana]
AT3G61890	0.0090419	-1.73997	homeobox-leucine zipper protein ATHB-12 [Arabidopsis thaliana]
AT3G54990	6.56e-05	-2.23911	AP2-like ethylene-responsive transcription factor SMZ GN=SMZ OS=Arabidopsis thaliana (Mouse-ear cress) PE=2 SV=1	AP2-like ethylene-responsive transcription factor SMZ [Arabidopsis thaliana]
AT3G49220	8.71e-05	-1.75233	Pectinesterase 34 GN=F2K15.80 OS=Arabidopsis thaliana (Mouse-ear cress) PE=2 SV=1	putative pectinesterase/pectinesterase inhibitor 34 [Arabidopsis thaliana]
AT2G04090	1.61e-05	-2.13741	MATE efflux family protein [Arabidopsis thaliana]
AT5G17350	2.64e-06	-2.00366	--	uncharacterized protein [Arabidopsis thaliana]
AT2G25150	7.72e-05	-1.99628	10-deacetylbaccatin III 10-O-acetyltransferase OS=Taxus cuspidata (Japanese yew) PE=1 SV=1	HXXXD-type acyl-transferase family protein [Arabidopsis thaliana]
AT4G01540	5.61e-07	-2.1842	NAC domain-containing protein 68 GN=F11O4.4 OS=Arabidopsis thaliana (Mouse-ear cress) PE=1 SV=1	NAC domain-containing protein 68 [Arabidopsis thaliana]
AT2G30930	6.68e-07	-2.09208	--	uncharacterized protein [Arabidopsis thaliana]
AT5G48485	0.000687882	-3.06512	Putative lipid-transfer protein DIR1 (Precursor) GN=DIR1 OS=Arabidopsis thaliana (Mouse-ear cress) PE=1 SV=1	putative lipid-transfer protein DIR1 [Arabidopsis thaliana]
AT3G63110	4.3e-12	-3.19702	adenylate isopentenyltransferase 3 [Arabidopsis thaliana]
AT2G23320	0.00421371	1.4474	Probable WRKY transcription factor 15 GN=WRKY15 OS=Arabidopsis thaliana (Mouse-ear cress) PE=2 SV=1	WRKY DNA-binding protein 15 [Arabidopsis thaliana]
AT1G31710	0.00100893	-1.5786	putative copper amine oxidase [Arabidopsis thaliana]
AT3G48090	0.00650905	1.40024	--	enhanced disease susceptibility 1 protein [Arabidopsis thaliana]
AT2G44080	0.0035893	1.44066	--	ARGOS-like protein [Arabidopsis thaliana]
AT3G25610	0.00267084	1.48665	ATPase E1-E2 type family protein / haloacid dehalogenase-like hydrolase family protein [Arabidopsis thaliana]
AT1G23310	8.98e-05	-1.75464	glutamate:glyoxylate aminotransferase [Arabidopsis thaliana]
AT5G62210	8.88e-16	3.40531	Sulfated surface glycoprotein 185 (Precursor) OS=Volvox carteri (Green alga) PE=1 SV=1	Embryo-specific protein 3 [Arabidopsis thaliana]
AT5G25240	3.52e-10	-4.5549	--	uncharacterized protein [Arabidopsis thaliana]
AT1G16370	7.46e-10	-2.5426	organic cation/carnitine transporter 6 [Arabidopsis thaliana]
AT1G33590	7.63e-08	2.22068	hypothetical protein [Arabidopsis thaliana]
AT5G01790	1.27e-06	-2.49613	--	uncharacterized protein [Arabidopsis thaliana]
AT5G55970	5.35e-08	2.31625	E3 ubiquitin-protein ligase At4g11680 GN=At4g11680 OS=Arabidopsis thaliana (Mouse-ear cress) PE=2 SV=1	RING/U-box domain-containing protein [Arabidopsis thaliana]
AT5G27350	8.98e-08	-2.2455	sugar transporter ERD6-like 17 [Arabidopsis thaliana]
AT1G24405	0.00969668	2.34122	--	uncharacterized protein [Arabidopsis thaliana]
AT2G37460	4.47e-12	-3.02189	WAT1-related protein At2g37460 GN=At2g37460 OS=Arabidopsis thaliana (Mouse-ear cress) PE=2 SV=1	nodulin MtN21-like transporter family protein [Arabidopsis thaliana]
AT3G41762	0	6.87905	--	uncharacterized protein [Arabidopsis thaliana]
AT2G33050	0.000474234	-1.80958	receptor like protein 26 [Arabidopsis thaliana]
AT4G11460	0.00301441	-3.49292	putative cysteine-rich receptor-like protein kinase 30 [Arabidopsis thaliana]
AT4G11880	4.37e-06	-3.81472	Agamous-like MADS-box protein AGL14 GN=AGL14 OS=Arabidopsis thaliana (Mouse-ear cress) PE=1 SV=2	agamous-like MADS-box protein AGL14 [Arabidopsis thaliana]
AT1G69790	9.58e-08	2.29498	protein kinase domain-containing protein [Arabidopsis thaliana]
AT4G18010	2.76e-13	-2.93528	Type I inositol 1,4,5-trisphosphate 5-phosphatase 2 GN=T6K21.190 OS=Arabidopsis thaliana (Mouse-ear cress) PE=1 SV=2	Type I inositol-1,4,5-trisphosphate 5-phosphatase 2 [Arabidopsis thaliana]
AT1G70420	0.00340152	1.46612	--	uncharacterized protein [Arabidopsis thaliana]
AT1G68890	0.00732828	-1.63488	protein PHYLLO [Arabidopsis thaliana]
AT5G42650	2.48e-06	-2.00494	allene oxide synthase [Arabidopsis thaliana]
AT3G62750	4.03e-06	-4.20121	beta glucosidase 8 [Arabidopsis thaliana]
AT3G22370	0	3.37859	Ubiquinol oxidase 1a, mitochondrial (Precursor) GN=MCB17.11 OS=Arabidopsis thaliana (Mouse-ear cress) PE=1 SV=2	alternative oxidase 1A [Arabidopsis thaliana]
AT1G22065	1.11e-09	-2.81306	--	unknown [Arabidopsis thaliana]
AT1G22430	8.14e-05	-2.08166	alcohol dehydrogenase-like 1 [Arabidopsis thaliana]
AT4G34810	0.00230939	1.79936	Auxin-induced protein 15A OS=Glycine max (Soybean) PE=2 SV=1	SAUR-like auxin-responsive protein [Arabidopsis thaliana]
AT5G09978	0.00630701	-1.42598	Elicitor peptide 7 (Precursor) GN=MYH9 OS=Arabidopsis thaliana (Mouse-ear cress) PE=3 SV=1	unknown [Arabidopsis thaliana]
AT3G08860	8.66e-06	-2.33242	PYRIMIDINE 4 [Arabidopsis thaliana]
AT1G60095	4.22e-07	-2.63589	Myrosinase-binding protein-like At2g25980 GN=At2g25980 OS=Arabidopsis thaliana (Mouse-ear cress) PE=2 SV=1	jacalin-like lectin domain-containing protein [Arabidopsis thaliana]
AT1G05675	0	7.2175	UDP-Glycosyltransferase superfamily protein [Arabidopsis thaliana]
AT2G18360	0.00298721	-1.50352	esterase/lipase domain-containing protein [Arabidopsis thaliana]
AT5G10625	0.00936339	-1.36783	Flowering-promoting factor 1-like protein 2 GN=FLP2 OS=Arabidopsis thaliana (Mouse-ear cress) PE=2 SV=1	uncharacterized protein [Arabidopsis thaliana]
AT3G51820	0.000491307	-1.70293	chlorophyll synthase [Arabidopsis thaliana]
AT3G54420	7.41e-06	1.9199	Endochitinase PR4 (Precursor) GN=CHI4 OS=Phaseolus vulgaris (Kidney bean) PE=2 SV=1	chitinase class IV [Arabidopsis thaliana]
AT2G18190	6.09e-07	4.32865	P-loop containing nucleoside triphosphate hydrolases superfamily protein [Arabidopsis thaliana]
AT3G42670	0.000114017	-1.89398	chromatin remodeling 38 [Arabidopsis thaliana]
AT2G26740	1.9e-07	-2.71625	soluble epoxide hydrolase [Arabidopsis thaliana]
AT5G40380	0.0075294	-3.37383	cysteine-rich receptor-like protein kinase 42 [Arabidopsis thaliana]
AT1G04620	0.00540181	-1.65828	7-hydroxymethyl chlorophyll a reductase [Arabidopsis thaliana]
AT3G02940	0.00169927	1.82969	putative transcription factor MYB107 [Arabidopsis thaliana]
AT5G04360	0.0011453	-2.29809	pullulanase 1/limit dextrinase [Arabidopsis thaliana]
AT1G62370	0.00336257	-1.60631	--	RING/U-box domain-containing protein [Arabidopsis thaliana]
AT1G61370	0.00307365	1.45463	S-locus lectin protein kinase family protein [Arabidopsis thaliana]
AT4G00180	1.89e-05	-4.05403	Axial regulator YABBY 3 GN=YAB3 OS=Arabidopsis thaliana (Mouse-ear cress) PE=1 SV=1	axial regulator YABBY 3 [Arabidopsis thaliana]
AT4G13500	0.00330801	-2.37873	--	uncharacterized protein [Arabidopsis thaliana]
AT3G22550	0.00625282	-1.81936	--	uncharacterized protein [Arabidopsis thaliana]
AT3G20470	1.15e-12	-2.93189	glycine-rich protein 5 [Arabidopsis thaliana]
AT5G59440	0.000775434	1.57071	protein ZEU1 (ZEUS1) [Arabidopsis thaliana]
AT4G25670	2.75e-10	2.77168	--	uncharacterized protein [Arabidopsis thaliana]
AT1G66200	2.62e-07	-2.23	glutamine synthetase [Arabidopsis thaliana]
AT1G68710	1.68e-05	-1.92116	putative phospholipid-transporting ATPase 9 [Arabidopsis thaliana]
AT5G19730	0.000119988	-1.91242	Probable pectinesterase 53 (Precursor) GN=T29J13.150 OS=Arabidopsis thaliana (Mouse-ear cress) PE=2 SV=1	probable pectinesterase 53 [Arabidopsis thaliana]
AT2G43510	3.37e-12	-2.97821	Defensin-like protein 195 (Precursor) GN=ATTI1 OS=Arabidopsis thaliana (Mouse-ear cress) PE=1 SV=3	defensin-like protein 195 [Arabidopsis thaliana]
AT4G14680	2.18e-07	2.14653	ATP sulfurylase [Arabidopsis thaliana]
AT4G38400	3.87e-07	-2.22152	Expansin-like A2 (Precursor) GN=F22I13.170 OS=Arabidopsis thaliana (Mouse-ear cress) PE=2 SV=1	expansin-like A2 [Arabidopsis thaliana]
AT2G04040	0	6.21671	MATE efflux family protein [Arabidopsis thaliana]
AT3G21520	0.000129043	2.22483	--	DUF679 domain membrane protein 1 [Arabidopsis thaliana]
AT5G23160	0.00551685	2.13055	Uncharacterized protein At5g23160 GN=At5g23160 OS=Arabidopsis thaliana (Mouse-ear cress) PE=2 SV=1	uncharacterized protein [Arabidopsis thaliana]
AT1G56500	0.00153512	-1.64777	--	haloacid dehalogenase-like hydrolase family protein [Arabidopsis thaliana]
AT5G66570	0	-3.90438	Oxygen-evolving enhancer protein 1-1, chloroplastic (Precursor) GN=K1F13.25 OS=Arabidopsis thaliana (Mouse-ear cress) PE=1 SV=2	PS II oxygen-evolving complex 1 [Arabidopsis thaliana]
AT5G61320	0.00625033	3.36651	cytochrome P450, family 89, subfamily A, polypeptide 3 [Arabidopsis thaliana]
AT2G36145	0.00011021	-2.32096	--	unknown protein [Arabidopsis thaliana]
AT1G67710	0.00404587	-1.60175	two-component response regulator ARR11 [Arabidopsis thaliana]
AT2G38860	0.0075439	1.45041	protease I (pfpI)-like protein YLS5 [Arabidopsis thaliana]
AT2G27500	4.99e-05	-1.8061	Glucan endo-1,3-beta-glucosidase 14 (Precursor) GN=At2g27500 OS=Arabidopsis thaliana (Mouse-ear cress) PE=1 SV=2	putative glucan endo-1,3-beta-glucosidase [Arabidopsis thaliana]
AT1G49230	2.68e-05	-2.33641	RING-H2 finger protein ATL78 [Arabidopsis thaliana]
AT3G61870	1.05e-10	-3.45216	--	uncharacterized protein [Arabidopsis thaliana]
AT3G21700	0.000900625	1.67225	Ras-related small GTP-binding family protein [Arabidopsis thaliana]
AT3G54580	2.84e-11	-2.69507	Extensin-2 (Precursor) GN=T14E10_160 OS=Arabidopsis thaliana (Mouse-ear cress) PE=2 SV=1	Proline-rich extensin-like family protein [Arabidopsis thaliana]
AT5G60450	0.0011084	-1.60604	Auxin response factor 4 GN=ARF4 OS=Arabidopsis thaliana (Mouse-ear cress) PE=1 SV=1	auxin response factor 4 [Arabidopsis thaliana]
AT4G02330	0.00326743	-1.48262	Pectinesterase 41 (Precursor) GN=T14P8.14 OS=Arabidopsis thaliana (Mouse-ear cress) PE=2 SV=2	Probable pectinesterase/pectinesterase inhibitor 41 [Arabidopsis thaliana]
AT5G51110	5.46e-13	-3.40558	transcriptional coactivator/pterin dehydratase [Arabidopsis thaliana]
AT3G21770	0.000283872	-1.70091	Peroxidase 30 (Precursor) OS=Arabidopsis thaliana (Mouse-ear cress) PE=1 SV=1	peroxidase 30 [Arabidopsis thaliana]
AT5G51750	8.51e-05	-2.06671	subtilase 1.3 [Arabidopsis thaliana]
AT5G55490	3.01e-06	3.04491	Protein GAMETE EXPRESSED 1 (Precursor) GN=GEX1 OS=Arabidopsis thaliana (Mouse-ear cress) PE=1 SV=1	gamete expressed protein 1 [Arabidopsis thaliana]
AT1G20823	0.00892412	-1.36452	RING-H2 finger protein ATL80 [Arabidopsis thaliana]
AT1G21310	2.33e-07	-2.31286	Extensin-3 (Precursor) GN=F16F4.4 OS=Arabidopsis thaliana (Mouse-ear cress) PE=2 SV=3	extensin 3 [Arabidopsis thaliana]
AT2G24090	0.0081417	-1.4035	ribosomal protein L35 [Arabidopsis thaliana]
AT1G17380	0.000368699	-1.65977	Protein TIFY 11A OS=Arabidopsis thaliana (Mouse-ear cress) PE=1 SV=1	protein TIFY 11A [Arabidopsis thaliana]
ATCG00550	1.11e-16	5.11857	Photosystem II reaction center protein J GN=psbJ OS=Lepidium virginicum (Virginia pepperweed) PE=3 SV=1	photosystem II protein J [Arabidopsis thaliana]
AT1G17220	2.98e-05	-1.86563	translation initiation factor IF-2 [Arabidopsis thaliana]
AT3G50350	5.12e-05	-1.84804	--	uncharacterized protein [Arabidopsis thaliana]
AT5G44110	0.00254022	1.47325	ABC transporter I family member 21 [Arabidopsis thaliana]
AT1G06360	1.56e-07	-4.48599	delta-9 desaturase-like 5 protein [Arabidopsis thaliana]
AT1G74090	5.71e-06	-1.95594	Cytosolic sulfotransferase 18 GN=F2P9.4 OS=Arabidopsis thaliana (Mouse-ear cress) PE=1 SV=1	desulfo-glucosinolate sulfotransferase 18 [Arabidopsis thaliana]
AT4G25990	0.0012314	-3.60293	Protein CHLOROPLAST IMPORT APPARATUS 2 (Precursor) GN=CIA2 OS=Arabidopsis thaliana (Mouse-ear cress) PE=2 SV=1	CIA2-like transcription factor [Arabidopsis thaliana]
AT5G59510	9.84e-07	2.37523	--	protein rotundifolia like 5 [Arabidopsis thaliana]
AT2G24500	0.00282689	1.47965	--	C2H2 zinc finger protein FZF [Arabidopsis thaliana]
AT1G13090	6.3e-07	-2.31667	cytochrome P450 71B28 [Arabidopsis thaliana]
AT3G20935	0.00129689	-1.98444	cytochrome P450, family 705, subfamily A, polypeptide 28 [Arabidopsis thaliana]
AT1G18670	2.93e-05	-1.94093	cyclin-dependent kinase-like protein [Arabidopsis thaliana]
AT1G25220	7.79e-05	1.74989	anthranilate synthase beta subunit 1 [Arabidopsis thaliana]
AT1G49900	0.0053819	2.25144	Zinc finger protein AZF2 OS=Arabidopsis thaliana (Mouse-ear cress) PE=2 SV=1	C2H2 type zinc finger transcription factor-like protein [Arabidopsis thaliana]
AT3G27170	3.71e-05	-1.82486	chloride channel protein CLC-b [Arabidopsis thaliana]
AT1G13710	0.000218582	-3.80058	cytochrome P450, family 78, subfamily A, polypeptide 5 [Arabidopsis thaliana]
AT4G19460	3.1e-08	2.43327	UDP-glycosyltransferase family protein [Arabidopsis thaliana]
AT1G32450	2.42e-08	-2.33911	nitrate transporter 1.5 [Arabidopsis thaliana]
AT3G57540	1.47e-05	-2.07518	Remorin GN=DBP OS=Arabidopsis thaliana (Mouse-ear cress) PE=1 SV=1	Remorin family protein [Arabidopsis thaliana]
AT1G53060	6.3e-05	2.11293	Probable L-type lectin-domain containing receptor kinase VII.2 (Precursor) GN=F20O9.40 OS=Arabidopsis thaliana (Mouse-ear cress) PE=1 SV=2	legume lectin-like protein [Arabidopsis thaliana]
AT5G39670	9.15e-08	2.19631	putative calcium-binding protein CML45 [Arabidopsis thaliana]
AT5G17050	0.000193484	1.68223	anthocyanidin 3-O-glucosyltransferase [Arabidopsis thaliana]
AT2G02340	4.34e-13	4.95254	Putative F-box protein PP2-B8 GN=PP2B8 OS=Arabidopsis thaliana (Mouse-ear cress) PE=4 SV=1	phloem protein 2-B8 [Arabidopsis thaliana]
AT2G28780	6.57e-10	-2.53847	uncharacterized protein [Arabidopsis thaliana]
AT3G48520	8.66e-15	-3.12136	Cytochrome P450 94A1 GN=CYP94A1 OS=Vicia sativa (Spring vetch) PE=2 SV=2	cytochrome P450, family 94, subfamily B, polypeptide 3 [Arabidopsis thaliana]
AT5G40880	0.00125205	1.57059	zinc finger CCCH domain-containing protein 59 [Arabidopsis thaliana]
AT1G60190	9.49e-10	-2.5835	U-box domain-containing protein 19 GN=PUB19 OS=Arabidopsis thaliana (Mouse-ear cress) PE=2 SV=1	U-box domain-containing protein 19 [Arabidopsis thaliana]
AT1G54120	0.00134517	1.6506	--	uncharacterized protein [Arabidopsis thaliana]
AT4G01390	0.000559133	-2.00845	Ubiquitin carboxyl-terminal hydrolase 13 GN=UBP13 OS=Arabidopsis thaliana (Mouse-ear cress) PE=1 SV=1	TRAF-like family protein [Arabidopsis thaliana]
AT4G28040	1.36e-05	-1.89058	nodulin MtN21-like transporter family protein [Arabidopsis thaliana]
AT1G15550	0.000115567	-1.99304	gibberellin 3-beta-dioxygenase 1 [Arabidopsis thaliana]
AT1G55020	0.000210024	-1.70907	Linoleate 9S-lipoxygenase 1 OS=Arabidopsis thaliana (Mouse-ear cress) PE=1 SV=1	lipoxygenase 1 [Arabidopsis thaliana]
AT2G19460	0.0028302	1.61326	--	uncharacterized protein [Arabidopsis thaliana]
AT5G49130	0.00258916	2.49672	MATE efflux family protein [Arabidopsis thaliana]
AT1G20450	5.78e-08	-2.26776	dehydrin ERD10 [Arabidopsis thaliana]
AT5G42325	8.54e-07	2.99397	--	transcription factor IIS protein [Arabidopsis thaliana]
AT4G39700	2.76e-05	-2.29192	Heavy metal-associated isoprenylated plant protein 26 (Precursor) GN=F20M13.140 OS=Arabidopsis thaliana (Mouse-ear cress) PE=1 SV=1	heavy metal transport/detoxification domain-containing protein [Arabidopsis thaliana]
AT5G41080	0.000848088	-1.58456	glycerophosphoryl diester phosphodiesterase family protein [Arabidopsis thaliana]
AT4G14580	7.34e-05	-1.77044	CBL-interacting protein kinase [Arabidopsis thaliana]
AT4G34410	0	-4.65996	Ethylene-responsive transcription factor ERF109 GN=ERF109 OS=Arabidopsis thaliana (Mouse-ear cress) PE=1 SV=1	ethylene-responsive transcription factor ERF109 [Arabidopsis thaliana]
AT5G05730	2.82e-06	1.98294	anthranilate synthase component I-1 [Arabidopsis thaliana]
AT1G02520	6.66e-15	3.07731	P-glycoprotein 11 [Arabidopsis thaliana]
AT2G27690	1.97e-06	-2.17112	Cytochrome P450 94A1 GN=CYP94A1 OS=Vicia sativa (Spring vetch) PE=2 SV=2	cytochrome P450, family 94, subfamily C, polypeptide 1 [Arabidopsis thaliana]
AT5G09520	2.51e-09	2.41946	Pollen-specific leucine-rich repeat extensin-like protein 1 (Precursor) GN=PEX1 OS=Arabidopsis thaliana (Mouse-ear cress) PE=2 SV=1	hydroxyproline-rich glycoprotein family protein [Arabidopsis thaliana]
AT5G24165	0.0097225	-1.36249	--	uncharacterized protein [Arabidopsis thaliana]
AT1G11210	3.15e-05	-1.85801	--	uncharacterized protein [Arabidopsis thaliana]
AT5G25610	1.57e-06	-2.10326	Dehydration-responsive protein RD22 (Precursor) GN=RD22 OS=Arabidopsis thaliana (Mouse-ear cress) PE=2 SV=1	dehydration-responsive protein RD22 [Arabidopsis thaliana]
AT3G01670	3.92e-06	-1.98232	--	unknown protein [Arabidopsis thaliana]
AT3G14650	0.00316024	-1.4863	cytochrome P450, family 72, subfamily A, polypeptide 11 [Arabidopsis thaliana]
AT1G72970	0.00277264	-1.5539	embryo sac development arrest 17 [Arabidopsis thaliana]
AT1G74310	0.00496713	1.41299	heat shock protein 101 [Arabidopsis thaliana]
AT1G27890	0.00032579	3.37199	putative CCR4-associated factor 1-4 [Arabidopsis thaliana]
AT3G27630	3.76e-10	3.27335	--	uncharacterized protein [Arabidopsis thaliana]
AT5G42600	3.32e-06	-2.07296	marneral synthase [Arabidopsis thaliana]
AT3G14225	6e-12	3.25094	GDSL esterase/lipase 4 (Precursor) GN=GLIP4 OS=Arabidopsis thaliana (Mouse-ear cress) PE=2 SV=2	GDSL esterase/lipase 4 [Arabidopsis thaliana]
AT1G11130	0.00732348	-1.39483	receptor-like kinase STRUBBELIG [Arabidopsis thaliana]
AT5G66053	0.00017436	-2.77957	--	uncharacterized protein [Arabidopsis thaliana]
AT5G36925	0.000188244	1.88118	--	uncharacterized protein [Arabidopsis thaliana]
AT2G12462	0.00843499	-1.46084	--	uncharacterized protein [Arabidopsis thaliana]
AT1G76070	0.000854633	1.56395	Uncharacterized protein At1g76070 GN=At1g76070 OS=Arabidopsis thaliana (Mouse-ear cress) PE=1 SV=1	uncharacterized protein [Arabidopsis thaliana]
AT1G52690	3.11e-05	2.64071	Late embryogenesis abundant protein 76 OS=Brassica napus (Rape) PE=2 SV=2	Late embryogenesis abundant protein (LEA) family protein [Arabidopsis thaliana]
AT1G75240	7.64e-09	-4.33326	ZF-HD homeobox protein At4g24660 GN=At4g24660 OS=Arabidopsis thaliana (Mouse-ear cress) PE=1 SV=1	homeobox protein 33 [Arabidopsis thaliana]
AT3G26300	0.000395186	-1.67255	cytochrome P450 71B34 [Arabidopsis thaliana]
AT4G24570	0.00250339	-1.5536	Mitochondrial uncoupling protein 4 GN=F22K18.230 OS=Arabidopsis thaliana (Mouse-ear cress) PE=2 SV=1	dicarboxylate carrier 2 [Arabidopsis thaliana]
AT5G24120	0.000924822	1.67263	RNA polymerase sigma factor 5 [Arabidopsis thaliana]
AT3G46270	3.49e-08	-2.9172	Uncharacterized protein At1g24485 (Precursor) GN=F21J9.15 OS=Arabidopsis thaliana (Mouse-ear cress) PE=2 SV=2	receptor protein kinase-like protein [Arabidopsis thaliana]
AT1G48350	2.72e-05	-1.87173	50S ribosomal protein L18/L5e family protein [Arabidopsis thaliana]
AT2G04070	0	9.14696	MATE efflux family protein [Arabidopsis thaliana]
AT4G03110	0.00357498	-1.4522	RNA-binding protein-defense related 1 [Arabidopsis thaliana]
AT2G28120	0.000694817	-1.75532	--	major facilitator protein [Arabidopsis thaliana]
AT1G77660	2.57e-06	2.16079	histone H3 K4-specific methyltransferase SET7/9 family protein [Arabidopsis thaliana]
AT2G37890	1.75e-05	2.11799	Mitochondrial adenine nucleotide transporter ADNT1 OS=Arabidopsis thaliana (Mouse-ear cress) PE=2 SV=1	mitochondrial substrate carrier family protein [Arabidopsis thaliana]
AT5G44568	0.00359536	2.45939	--	uncharacterized protein [Arabidopsis thaliana]
AT1G21910	1.73e-07	-2.18662	Ethylene-responsive transcription factor ERF012 GN=ERF012 OS=Arabidopsis thaliana (Mouse-ear cress) PE=2 SV=1	ethylene-responsive transcription factor ERF012 [Arabidopsis thaliana]
AT2G31425	1.04e-05	4.07327	--	enzyme inhibitor/ pectinesterase [Arabidopsis thaliana]
AT2G32880	0.000513566	-3.70514	Ubiquitin carboxyl-terminal hydrolase 12 GN=UBP12 OS=Arabidopsis thaliana (Mouse-ear cress) PE=1 SV=2	TRAF-like family protein [Arabidopsis thaliana]
AT2G26820	0.00580082	-1.69069	Putative protein PHLOEM PROTEIN 2-LIKE A3 GN=PP2A3 OS=Arabidopsis thaliana (Mouse-ear cress) PE=4 SV=1	phloem protein 2-LIKE A3 [Arabidopsis thaliana]
AT4G30140	1.3e-07	-2.20689	GDSL esterase/lipase At4g30140 (Precursor) GN=At4g30140 OS=Arabidopsis thaliana (Mouse-ear cress) PE=2 SV=1	GDSL esterase/lipase [Arabidopsis thaliana]
AT2G30140	6.91e-06	1.91874	UDP-glycosyltransferase 87A2 [Arabidopsis thaliana]
AT1G11572	0.00144715	3.54978	--	plant thionin family protein [Arabidopsis thaliana]
AT3G57780	3.39e-05	-2.63386	Protein ycf2 (Fragment) GN=ycf2 OS=Oenothera picensis (Evening primrose) PE=3 SV=1	uncharacterized protein [Arabidopsis thaliana]
AT1G29070	0.000219459	-1.70198	50S ribosomal protein L34, chloroplastic (Precursor) GN=RPL34 OS=Arabidopsis thaliana (Mouse-ear cress) PE=2 SV=1	50S ribosomal protein L34 [Arabidopsis thaliana]
AT5G36260	0.000557365	-2.66231	Aspartic proteinase-like protein 2 (Precursor) GN=At1g65240 OS=Arabidopsis thaliana (Mouse-ear cress) PE=1 SV=2	aspartyl protease family protein [Arabidopsis thaliana]
AT1G12610	0	-7.21306	Dehydration-responsive element-binding protein 1F GN=T12C24.14 OS=Arabidopsis thaliana (Mouse-ear cress) PE=2 SV=1	dehydration-responsive element-binding protein 1F [Arabidopsis thaliana]
AT3G63490	0.00258664	-1.47778	50S ribosomal protein L1 [Arabidopsis thaliana]
AT5G52120	0.000106003	-2.09672	F-box protein PP2-A14 GN=MSG15.23 OS=Arabidopsis thaliana (Mouse-ear cress) PE=1 SV=1	F-box protein PP2-A14 [Arabidopsis thaliana]
AT5G48540	0	3.72216	Cysteine-rich repeat secretory protein 55 (Precursor) GN=CRRSP55 OS=Arabidopsis thaliana (Mouse-ear cress) PE=2 SV=1	receptor-like protein kinase-related family protein [Arabidopsis thaliana]
AT4G30670	0.00118503	-1.55375	--	putative membrane lipoprotein [Arabidopsis thaliana]
AT5G13900	0.00233643	1.48014	Lipid transfer-like protein VAS (Precursor) GN=VAS OS=Arabidopsis thaliana (Mouse-ear cress) PE=2 SV=1	lipid transfer-like protein VAS [Arabidopsis thaliana]
AT2G05540	7.31e-13	-3.92777	glycine-rich protein [Arabidopsis thaliana]
AT3G14415	1.63e-14	-3.14585	peroxisomal (S)-2-hydroxy-acid oxidase GLO2 [Arabidopsis thaliana]
AT5G62470	6.91e-06	-2.89902	Myb transcription factor [Arabidopsis thaliana]
AT5G58390	0.00475261	-3.43461	Peroxidase 67 (Precursor) GN=MCK7.26 OS=Arabidopsis thaliana (Mouse-ear cress) PE=2 SV=1	peroxidase [Arabidopsis thaliana]
AT3G62270	0.00120639	-1.56013	Probable boron transporter 2 GN=BOR2 OS=Arabidopsis thaliana (Mouse-ear cress) PE=2 SV=1	putative boron transporter 2 [Arabidopsis thaliana]
AT5G42510	0.000879108	-1.70583	Dirigent protein 1 (Precursor) GN=DIR1 OS=Arabidopsis thaliana (Mouse-ear cress) PE=2 SV=1	disease resistance-responsive family protein [Arabidopsis thaliana]
AT4G09650	9.96e-06	-1.94758	F-type H+-transporting ATPase subunit delta [Arabidopsis thaliana]
AT1G22770	0.00326742	1.45015	Protein GIGANTEA GN=GI OS=Arabidopsis thaliana (Mouse-ear cress) PE=1 SV=2	gigantea protein (GI) [Arabidopsis thaliana]
AT3G16370	1.54e-13	-3.16398	GDSL esterase/lipase APG (Precursor) GN=APG OS=Arabidopsis thaliana (Mouse-ear cress) PE=1 SV=1	GDSL esterase/lipase [Arabidopsis thaliana]
AT1G29000	1.19e-05	2.54419	Protein ycf2 GN=ycf2-B OS=Oenothera parviflora (Small-flowered evening primrose) PE=3 SV=1	heavy-metal-associated domain-containing protein [Arabidopsis thaliana]
AT5G48600	0.00186624	-1.57211	structural maintenance of chromosomes protein 4 [Arabidopsis thaliana]
AT4G24150	1.53e-11	3.72985	Growth-regulating factor 8 GN=GRF8 OS=Arabidopsis thaliana (Mouse-ear cress) PE=2 SV=1	growth-regulating factor 8 [Arabidopsis thaliana]
AT3G13432	2.33e-11	3.17368	--	uncharacterized protein [Arabidopsis thaliana]
AT5G03640	7.41e-05	-2.62242	protein kinase family protein [Arabidopsis thaliana]
AT4G23510	6.94e-07	-2.21018	Protein PHLOEM PROTEIN 2-LIKE A6 GN=PP2A6 OS=Arabidopsis thaliana (Mouse-ear cress) PE=2 SV=1	TIR-NBS-LRR class disease resistance protein [Arabidopsis thaliana]
AT4G17210	0.000352783	3.71238	uncharacterized protein [Arabidopsis thaliana]
AT4G11521	0.000168208	2.61289	Putative cysteine-rich receptor-like protein kinase 34 (Precursor) GN=CRK34 OS=Arabidopsis thaliana (Mouse-ear cress) PE=5 SV=1	putative cysteine-rich receptor-like protein kinase 34 [Arabidopsis thaliana]
AT5G17850	4.87e-08	-2.3403	Sodium/calcium exchanger family protein [Arabidopsis thaliana]
AT3G11650	0.00258399	-1.50937	Putative syntaxin-24 GN=SYP24 OS=Arabidopsis thaliana (Mouse-ear cress) PE=3 SV=1	NDR1/HIN1-Like protein 2 [Arabidopsis thaliana]
AT1G66600	0	6.03175	Probable WRKY transcription factor 63 GN=WRKY63 OS=Arabidopsis thaliana (Mouse-ear cress) PE=2 SV=1	putative WRKY transcription factor 63 [Arabidopsis thaliana]
AT3G28030	0.00164419	-1.659	DNA repair protein UVH3 [Arabidopsis thaliana]
AT4G35320	0.000798147	-1.61979	--	uncharacterized protein [Arabidopsis thaliana]
AT2G47540	0.00987349	-1.36073	Proline-rich protein 3 (Precursor) GN=PRP3 OS=Arabidopsis thaliana (Mouse-ear cress) PE=2 SV=1	pollen Ole e 1 allergen and extensin family protein [Arabidopsis thaliana]
AT3G55470	0.00633565	1.3889	Elicitor-responsive protein 1 GN=ERG1 OS=Oryza sativa subsp. japonica (Rice) PE=2 SV=1	calcium-dependent lipid-binding domain-containing protein [Arabidopsis thaliana]
AT4G27480	0.00912792	-1.90527	--	core-2/I-branching beta-1,6-N-acetylglucosaminyltransferase family protein [Arabidopsis thaliana]
AT3G59340	2.02e-12	-3.69059	uncharacterized protein [Arabidopsis thaliana]
AT1G03600	8.88e-16	-3.83563	Photosystem II repair protein PSB27-H1, chloroplastic (Precursor) OS=Arabidopsis thaliana (Mouse-ear cress) PE=1 SV=1	photosystem II Psb27 protein [Arabidopsis thaliana]
AT1G64530	0.000307099	-1.65728	Protein NLP6 GN=NLP6 OS=Arabidopsis thaliana (Mouse-ear cress) PE=2 SV=2	nodule inception protein-like protein 6 [Arabidopsis thaliana]
AT5G64810	1.44e-06	2.09741	Probable WRKY transcription factor 51 GN=WRKY51 OS=Arabidopsis thaliana (Mouse-ear cress) PE=2 SV=1	putative WRKY transcription factor 51 [Arabidopsis thaliana]
AT4G23980	0.00603862	-1.40694	Auxin response factor 9 GN=ARF9 OS=Arabidopsis thaliana (Mouse-ear cress) PE=1 SV=1	auxin response factor 9 [Arabidopsis thaliana]
AT3G13760	2.31e-07	-2.26136	--	cysteine/histidine-rich C1 domain-containing protein [Arabidopsis thaliana]
AT2G01900	1.34e-06	-2.34115	Type I inositol 1,4,5-trisphosphate 5-phosphatase CVP2 GN=CVP2 OS=Arabidopsis thaliana (Mouse-ear cress) PE=1 SV=2	DNAse I-like superfamily protein [Arabidopsis thaliana]
AT1G72430	0.00103306	-1.55833	--	SAUR-like auxin-responsive protein family [Arabidopsis thaliana]
AT5G63660	0.000661505	1.62732	Defensin-like protein 6 (Precursor) GN=MBK5.14 OS=Arabidopsis thaliana (Mouse-ear cress) PE=3 SV=1	defensin-like protein 6 [Arabidopsis thaliana]
AT5G33290	0.00122961	-1.59561	Xylogalacturonan beta-1,3-xylosyltransferase GN=XGD1 OS=Arabidopsis thaliana (Mouse-ear cress) PE=1 SV=2	xylogalacturonan beta-1,3-xylosyltransferase [Arabidopsis thaliana]
AT3G25573	2.43e-05	3.99115	--	unknown [Arabidopsis thaliana]
AT3G13430	8.03e-05	1.76115	E3 ubiquitin-protein ligase RING1 GN=RING1 OS=Gossypium hirsutum (Upland cotton) PE=2 SV=1	RING/U-box superfamily protein [Arabidopsis thaliana]
AT4G13860	2.29e-07	-2.30409	RNA recognition motif-containing protein [Arabidopsis thaliana]
AT5G59030	2.85e-05	1.97559	Copper transporter 1 GN=COPT1 OS=Arabidopsis thaliana (Mouse-ear cress) PE=2 SV=2	copper transporter 1 [Arabidopsis thaliana]
AT1G64930	1.58e-06	2.05763	cytochrome P450, family 87, subfamily A, polypeptide 7 [Arabidopsis thaliana]
AT4G17070	0.00252504	1.47149	--	peptidyl-prolyl cis-trans isomerase [Arabidopsis thaliana]
AT3G26290	0.00917801	-1.36424	cytochrome P450 71B26 [Arabidopsis thaliana]
AT5G35770	0.000404597	3.11286	Transcriptional regulator STERILE APETALA GN=SAP OS=Arabidopsis thaliana (Mouse-ear cress) PE=1 SV=1	transcriptional regulator STERILE APETALA [Arabidopsis thaliana]
AT2G20520	0.00087653	-1.91901	fasciclin-like arabinogalactan protein 6 [Arabidopsis thaliana]
AT4G18480	2.41e-05	-1.9173	magnesium-chelatase subunit chlI [Arabidopsis thaliana]
AT1G67870	3.46e-05	-1.83202	Protein argonaute 1B GN=OSJNBa0005N02.3 OS=Oryza sativa subsp. japonica (Rice) PE=2 SV=3	glycine-rich protein [Arabidopsis thaliana]
AT1G04220	0.000280972	1.65723	3-ketoacyl-CoA synthase 17 GN=KCS17 OS=Arabidopsis thaliana (Mouse-ear cress) PE=2 SV=2	3-ketoacyl-CoA synthase 2 [Arabidopsis thaliana]
AT1G18300	2.17e-13	-2.94353	nudix hydrolase 4 [Arabidopsis thaliana]
AT5G58910	3.35e-13	3.0203	laccase 16 [Arabidopsis thaliana]
AT5G65320	0.00921766	1.6544	Transcription factor bHLH99 GN=MNA5.5 OS=Arabidopsis thaliana (Mouse-ear cress) PE=2 SV=1	transcription factor bHLH99 [Arabidopsis thaliana]
AT5G49270	7.51e-07	-2.14423	COBRA-like protein 9 (Precursor) GN=COBL9 OS=Arabidopsis thaliana (Mouse-ear cress) PE=2 SV=1	COBRA-like protein 9 [Arabidopsis thaliana]
AT3G47530	0.00524894	1.58529	Pentatricopeptide repeat-containing protein At3g47530 GN=PCMP-H76 OS=Arabidopsis thaliana (Mouse-ear cress) PE=2 SV=1	pentatricopeptide repeat-containing protein [Arabidopsis thaliana]
AT4G29110	0.000256942	1.89876	--	uncharacterized protein [Arabidopsis thaliana]
AT3G53150	0.00472949	1.68291	UDP-glycosyltransferase 73D1 GN=UGT73D1 OS=Arabidopsis thaliana (Mouse-ear cress) PE=3 SV=1	UDP-glucosyl transferase 73D1 [Arabidopsis thaliana]
AT1G78950	0.00665453	-1.67593	beta-amyrin synthase [Arabidopsis thaliana]
AT5G20250	1.56e-06	-2.0569	Probable galactinol--sucrose galactosyltransferase 6 GN=F5O24.140 OS=Arabidopsis thaliana (Mouse-ear cress) PE=2 SV=2	putative galactinol--sucrose galactosyltransferase 6 [Arabidopsis thaliana]
AT1G13300	2.09e-07	-2.17386	Transcription factor PCL1 OS=Oryza sativa subsp. japonica (Rice) PE=2 SV=1	myb-like transcription factor family protein [Arabidopsis thaliana]
AT2G22760	3.77e-11	-3.42817	Transcription factor bHLH19 GN=T30L20.2 OS=Arabidopsis thaliana (Mouse-ear cress) PE=2 SV=1	transcription factor bHLH19 [Arabidopsis thaliana]
AT2G37660	1.28e-12	-3.03832	NAD(P)-binding Rossmann-fold-containing protein [Arabidopsis thaliana]
AT4G35770	5.88e-06	-2.23148	senescence-associated protein DIN1 [Arabidopsis thaliana]
AT4G13395	3.9e-05	-1.8613	--	protein rotundifolia like 12 [Arabidopsis thaliana]
AT3G61260	0.000739532	-1.5983	Uncharacterized protein At3g61260 GN=At3g61260 OS=Arabidopsis thaliana (Mouse-ear cress) PE=1 SV=1	remorin family protein [Arabidopsis thaliana]
AT1G15980	3.53e-11	-3.9613	NAD(P)H dehydrogenase subunit 48 [Arabidopsis thaliana]
AT3G62550	4.44e-16	-5.39464	drought responsive ATP-binding motif containing protein [Arabidopsis thaliana]
AT2G40240	0.000257647	2.08047	Pentatricopeptide repeat-containing protein At2g40240, mitochondrial (Precursor) GN=At2g40240 OS=Arabidopsis thaliana (Mouse-ear cress) PE=2 SV=1	pentatricopeptide repeat-containing protein [Arabidopsis thaliana]
AT1G70370	2.27e-10	-2.57023	Probable polygalacturonase non-catalytic subunit JP650 (Precursor) GN=JP650 OS=Arabidopsis thaliana (Mouse-ear cress) PE=2 SV=2	polygalacturonase 2 [Arabidopsis thaliana]
AT1G30360	0.00110688	-1.61844	--	Early-responsive to dehydration stress protein (ERD4) [Arabidopsis thaliana]
AT1G80820	1.44e-15	3.15923	cinnamoyl-CoA reductase [Arabidopsis thaliana]
AT1G67980	0	4.68566	caffeoyl-CoA 3-O-methyltransferase [Arabidopsis thaliana]
AT1G08990	6.43e-06	-2.06747	plant glycogenin-like starch initiation protein 5 [Arabidopsis thaliana]
AT1G50580	0.00975678	1.41733	UDP-glycosyltransferase 79B5 OS=Arabidopsis thaliana (Mouse-ear cress) PE=2 SV=1	UDP-glycosyltransferase 79B5 [Arabidopsis thaliana]
AT2G22500	0.000245758	-1.70971	Mitochondrial uncoupling protein 5 GN=F14M13.10 OS=Arabidopsis thaliana (Mouse-ear cress) PE=2 SV=1	dicarboxylate carrier 1 [Arabidopsis thaliana]
AT3G59520	0.00284461	1.50848	RHOMBOID-like protein 13 [Arabidopsis thaliana]
AT1G01190	0	-3.74817	cytochrome P450, family 78, subfamily A, polypeptide 8 [Arabidopsis thaliana]
AT1G13100	3.24e-07	-2.41666	cytochrome P450 71B29 [Arabidopsis thaliana]
AT5G42290	0.000275134	3.15333	--	transcription activator-related protein [Arabidopsis thaliana]
ATMG00520	1.41e-14	3.1311	maturase [Arabidopsis thaliana]
AT1G17420	2.2e-10	-2.76655	Lipoxygenase 3, chloroplastic (Precursor) GN=LOX3 OS=Arabidopsis thaliana (Mouse-ear cress) PE=2 SV=1	lipoxygenase 3 [Arabidopsis thaliana]
AT3G08770	0.00410104	-1.91069	Non-specific lipid-transfer protein 6 (Precursor) GN=F17O14.24 OS=Arabidopsis thaliana (Mouse-ear cress) PE=2 SV=1	lipid-transfer protein 6 [Arabidopsis thaliana]
AT3G12700	8.84e-06	-1.91867	Protein ASPARTIC PROTEASE IN GUARD CELL 1 (Precursor) GN=ASPG1 OS=Arabidopsis thaliana (Mouse-ear cress) PE=1 SV=1	aspartyl protease family protein [Arabidopsis thaliana]
AT4G28110	1.31e-11	3.24572	myb domain protein 41 [Arabidopsis thaliana]
AT2G45170	0.00254928	1.47434	Autophagy-related protein 8e (Precursor) OS=Arabidopsis thaliana (Mouse-ear cress) PE=2 SV=2	autophagy-related protein 8e [Arabidopsis thaliana]
AT2G46130	1.44e-07	2.78175	Probable WRKY transcription factor 43 GN=WRKY43 OS=Arabidopsis thaliana (Mouse-ear cress) PE=1 SV=1	WRKY DNA-binding protein 43 [Arabidopsis thaliana]
AT5G02780	9.14e-06	1.95572	glutathione transferase lambda 1 [Arabidopsis thaliana]
AT2G44500	9.81e-05	-1.76004	Uncharacterized protein At1g04910 GN=At1g04910 OS=Arabidopsis thaliana (Mouse-ear cress) PE=1 SV=1	O-fucosyltransferase family protein [Arabidopsis thaliana]
AT1G60550	0.00482703	-1.61107	1,4-Dihydroxy-2-naphthoyl-CoA synthase [Arabidopsis thaliana]
ATMG00080	0.000418725	1.94916	ribosomal protein L16 [Arabidopsis thaliana]
AT3G45700	1.48e-08	-2.41537	probable nitrate excretion transporter 5 [Arabidopsis thaliana]
AT5G03030	0.000162038	1.70325	chaperone DnaJ-domain containing protein [Arabidopsis thaliana]
AT5G45650	3.18e-06	-2.73264	subtilase family protein [Arabidopsis thaliana]
AT1G49310	0.00415457	-1.47151	--	uncharacterized protein [Arabidopsis thaliana]
AT1G06330	3.19e-12	3.98676	Heavy metal-associated isoprenylated plant protein 26 (Precursor) GN=F20M13.140 OS=Arabidopsis thaliana (Mouse-ear cress) PE=1 SV=1	Contains similarity to a copper homeostasis factor (CCM) mRNA from Arabidopsis thaliana gb|U88711 and contains a heavy-metal-associated PF|00403 domain [Arabidopsis thaliana]
AT3G58990	2.22e-16	-3.45139	isopropylmalate isomerase 1 [Arabidopsis thaliana]
AT2G36460	0.00532078	1.45623	fructose-bisphosphate aldolase 6 [Arabidopsis thaliana]
AT1G25440	4.37e-06	-3.23045	Zinc finger protein CONSTANS-LIKE 16 GN=COL16 OS=Arabidopsis thaliana (Mouse-ear cress) PE=2 SV=2	zinc finger protein CONSTANS-LIKE 16 [Arabidopsis thaliana]
AT1G13670	8.34e-06	-1.93901	--	uncharacterized protein [Arabidopsis thaliana]
ATMG00030	0.00103228	1.63138	Uncharacterized mitochondrial protein AtMg00030 GN=AtMg00030 OS=Arabidopsis thaliana (Mouse-ear cress) PE=4 SV=1	hypothetical protein ArthMp003 [Arabidopsis thaliana]
AT3G45650	5.85e-06	-1.95446	nitrate excretion transporter1 [Arabidopsis thaliana]
AT2G31083	0.00801332	1.39136	CLE5p (Precursor) GN=T16B12 OS=Arabidopsis thaliana (Mouse-ear cress) PE=2 SV=2	protein CLAVATA3/ESR-related 5 [Arabidopsis thaliana]
AT1G45474	1.19e-09	-3.40444	Chlorophyll a-b binding protein P4, chloroplastic (Precursor) GN=lhcA-P4 OS=Pisum sativum (Garden pea) PE=1 SV=1	photosystem I light harvesting complex protein 5 [Arabidopsis thaliana]
AT5G09420	0.00932557	1.36971	translocon at the outer membrane of chloroplasts 64-V [Arabidopsis thaliana]
AT3G59940	1.08e-06	-2.26255	F-box/kelch-repeat protein SKIP20 GN=SKIP20 OS=Arabidopsis thaliana (Mouse-ear cress) PE=1 SV=1	F-box/kelch-repeat protein SKIP20 [Arabidopsis thaliana]
AT2G03760	0	6.20389	Cytosolic sulfotransferase 12 GN=F19B11.21 OS=Arabidopsis thaliana (Mouse-ear cress) PE=1 SV=2	sulphotransferase 12 [Arabidopsis thaliana]
AT1G10760	1.3e-06	-2.04953	alpha-glucan water dikinase 1 [Arabidopsis thaliana]
AT5G58260	1.64e-12	-5.31482	--	NADH dehydrogenase-like complex N [Arabidopsis thaliana]
AT1G51913	0	5.53104	--	unknown [Arabidopsis thaliana]
AT3G63160	0	-6.30809	--	uncharacterized protein [Arabidopsis thaliana]
AT5G22410	1.47e-11	-3.21755	Peroxidase 60 (Precursor) GN=MWD9.21 OS=Arabidopsis thaliana (Mouse-ear cress) PE=1 SV=1	peroxidase 60 [Arabidopsis thaliana]
AT3G07490	0.00475261	-3.43461	calmodulin-like protein 3 [Arabidopsis thaliana]
AT5G19880	1.43e-05	2.83472	Peroxidase 58 (Precursor) GN=F28I16.30 OS=Arabidopsis thaliana (Mouse-ear cress) PE=2 SV=1	unknown [Arabidopsis thaliana]
AT2G21530	4.57e-08	-3.9352	Zeaxanthin epoxidase, chloroplastic (Precursor) OS=Solanum lycopersicum (Tomato) PE=2 SV=1	SMAD/FHA domain-containing protein [Arabidopsis thaliana]
AT5G16230	0.00213706	-1.63408	Acyl-[acyl-carrier-protein] desaturase 3, chloroplastic (Precursor) GN=S-ACP-DES3 OS=Arabidopsis thaliana (Mouse-ear cress) PE=1 SV=3	acyl-[acyl-carrier-protein] desaturase [Arabidopsis thaliana]
AT2G02630	0.000812881	-1.65184	--	cysteine/histidine-rich C1 domain-containing protein [Arabidopsis thaliana]
AT5G06690	3.75e-07	-3.57933	Thioredoxin-like 3-1, chloroplastic (Precursor) GN=WCRKC1 OS=Arabidopsis thaliana (Mouse-ear cress) PE=2 SV=3	WCRKC thioredoxin 1 [Arabidopsis thaliana]
AT5G19850	0.000526873	1.80929	hydrolase, alpha/beta fold family protein [Arabidopsis thaliana]
AT1G19210	0.00315651	-1.77849	Ethylene-responsive transcription factor ERF017 GN=ERF017 OS=Arabidopsis thaliana (Mouse-ear cress) PE=2 SV=1	ethylene-responsive transcription factor ERF017 [Arabidopsis thaliana]
AT5G28500	1.73e-14	-3.76301	--	uncharacterized protein [Arabidopsis thaliana]
AT5G61410	0.000119679	-1.72954	D-ribulose-5-phosphate-3-epimerase [Arabidopsis thaliana]
AT5G39580	0.000202932	1.68541	Peroxidase 62 (Precursor) OS=Arabidopsis thaliana (Mouse-ear cress) PE=2 SV=1	peroxidase 62 [Arabidopsis thaliana]
AT5G14650	2.61e-07	-3.79823	pectin lyase-like superfamily protein [Arabidopsis thaliana]
AT3G17580	0.000514029	2.67014	--	uncharacterized protein [Arabidopsis thaliana]
AT2G29720	4.09e-09	2.44545	CTF2B like oxidoreductase [Arabidopsis thaliana]
AT4G22690	2.28e-12	2.78807	cytochrome P450, family 706, subfamily A, polypeptide 1 [Arabidopsis thaliana]
AT2G22125	0.0073289	-1.41645	U-box domain-containing protein 4 GN=PUB4 OS=Arabidopsis thaliana (Mouse-ear cress) PE=1 SV=3	cellulose synthase-interactive protein 1 [Arabidopsis thaliana]
AT1G54940	0.000930794	-2.18655	putative UDP-glucuronate:xylan alpha-glucuronosyltransferase 4 [Arabidopsis thaliana]
AT2G04050	0	8.97743	MATE efflux family protein [Arabidopsis thaliana]
AT3G51140	0	4.00279	--	uncharacterized protein [Arabidopsis thaliana]
AT1G14260	0.000155372	2.26089	RING-variant domain-containing protein [Arabidopsis thaliana]
AT1G68740	1.97e-10	-3.16929	Phosphate transporter PHO1 homolog 1 OS=Arabidopsis thaliana (Mouse-ear cress) PE=2 SV=1	phosphate transporter PHO1-1 [Arabidopsis thaliana]
AT1G02640	0.000534103	-1.61218	probable beta-D-xylosidase 2 [Arabidopsis thaliana]
AT2G23600	9.84e-07	-2.12792	methylesterase 2 [Arabidopsis thaliana]
AT3G27880	4.16e-06	1.97171	--	uncharacterized protein [Arabidopsis thaliana]
AT2G28210	7.49e-11	2.78866	alpha carbonic anhydrase 2 [Arabidopsis thaliana]
AT2G38110	0.00560579	1.40059	Glycerol-3-phosphate 2-O-acyltransferase 6 GN=GPAT6 OS=Arabidopsis thaliana (Mouse-ear cress) PE=1 SV=1	bifunctional sn-glycerol-3-phosphate 2-O-acyltransferase/phosphatase [Arabidopsis thaliana]
AT2G41540	0.00295259	1.47379	glycerol-3-phosphate dehydrogenase [NAD(+)] GPDHC1 [Arabidopsis thaliana]
AT5G60660	0.00437626	-1.44498	putative aquaporin PIP2-4 [Arabidopsis thaliana]
AT4G14070	2.21e-10	-3.4566	long-chain-fatty-acid--[acyl-carrier-protein] ligase AEE15 [Arabidopsis thaliana]
AT3G61190	2.36e-05	-1.84818	BON1-associated protein 1 GN=BAP1 OS=Arabidopsis thaliana (Mouse-ear cress) PE=1 SV=1	BON association protein 1 [Arabidopsis thaliana]
AT1G73640	0.00151554	-1.77761	ras-related protein RABA6a [Arabidopsis thaliana]
AT1G17180	0	3.89431	glutathione S-transferase TAU 25 [Arabidopsis thaliana]
AT1G32870	0	4.14281	NAC domain-containing protein 78 GN=T32M21.10 OS=Arabidopsis thaliana (Mouse-ear cress) PE=2 SV=2	NAC domain protein 13 [Arabidopsis thaliana]
AT1G23210	0.00615401	-2.39464	Endoglucanase 4 (Precursor) GN=At1g23210 OS=Arabidopsis thaliana (Mouse-ear cress) PE=2 SV=1	glycosyl hydrolase 9B6 [Arabidopsis thaliana]
AT3G54670	0.00249318	-1.49406	structural maintenance of chromosomes 1 [Arabidopsis thaliana]
AT3G14810	8.87e-06	-2.80885	mechanosensitive channel of small conductance-like 5 [Arabidopsis thaliana]
AT4G38940	1.55e-09	2.47765	F-box/kelch-repeat protein At4g38940 GN=At4g38940 OS=Arabidopsis thaliana (Mouse-ear cress) PE=1 SV=1	F-box/kelch-repeat protein [Arabidopsis thaliana]
AT1G64590	6.06e-07	2.09085	NAD(P)-binding Rossmann-fold superfamily protein [Arabidopsis thaliana]
AT1G05880	7.19e-11	4.02236	Probable E3 ubiquitin-protein ligase ARI12 GN=ARI12 OS=Arabidopsis thaliana (Mouse-ear cress) PE=2 SV=2	putative E3 ubiquitin-protein ligase ARI12 [Arabidopsis thaliana]
AT1G32540	0.000513566	-3.70514	Protein LOL1 GN=LOL1 OS=Arabidopsis thaliana (Mouse-ear cress) PE=2 SV=1	lsd one like 1 protein [Arabidopsis thaliana]
AT1G52870	0.000644298	-1.83358	--	peroxisomal membrane Mpv17/PMP22 family protein [Arabidopsis thaliana]
AT1G73066	2.53e-09	3.40833	Leucine-rich repeat receptor-like protein kinase PEPR1 (Precursor) GN=PEPR1 OS=Arabidopsis thaliana (Mouse-ear cress) PE=1 SV=1	Leucine-rich repeat family protein [Arabidopsis thaliana]
AT3G50760	0.00806336	1.397	putative galacturonosyltransferase-like 2 [Arabidopsis thaliana]
ATCG00020	0	6.84473	Photosystem Q(B) protein (Precursor) GN=psbA OS=Platanus occidentalis (Sycamore) PE=3 SV=1	photosystem II protein D1 [Arabidopsis thaliana]
AT4G18250	5.06e-08	2.33042	putative receptor serine/threonine kinase [Arabidopsis thaliana]
AT2G29470	1.02e-07	3.03568	glutathione S-transferase tau 3 [Arabidopsis thaliana]
AT5G45950	5.89e-06	-4.1658	GDSL esterase/lipase At5g45950 (Precursor) GN=At5g45950 OS=Arabidopsis thaliana (Mouse-ear cress) PE=2 SV=1	GDSL esterase/lipase [Arabidopsis thaliana]
AT1G64780	7.83e-11	-2.62966	ammonium transporter 1;2 [Arabidopsis thaliana]
AT2G13610	0.00783487	-2.27743	ABC transporter G family member 5 [Arabidopsis thaliana]
AT1G71380	0.000158568	-2.206	Endoglucanase 9 (Precursor) GN=CEL3 OS=Arabidopsis thaliana (Mouse-ear cress) PE=1 SV=1	endoglucanase 9 [Arabidopsis thaliana]
AT1G21850	2.89e-15	5.6409	SKU5 similar 8 protein [Arabidopsis thaliana]
AT5G52780	0.00322863	-2.71312	Uncharacterized protein PAM68-like GN=At5g52780 OS=Arabidopsis thaliana (Mouse-ear cress) PE=2 SV=1	uncharacterized protein [Arabidopsis thaliana]
AT5G43880	0.000143744	-1.71438	--	uncharacterized protein [Arabidopsis thaliana]
AT1G06137	2.43e-05	3.99115	--	Contains similarity to glyoxalase II isozyme from Arabidopsis thaliana gb|U90927 and is a member of the Metallo-beta-lactamase seperfamily PF|00753. ESTs gb|AV519053, gb|AV535897, gb|AV535667, gb|AV556046, gb|BE039169, gb|AV525509 come from this gene [Arabidopsis thaliana]
ATMG00650	0.000634086	2.0158	NADH dehydrogenase subunit 4L [Arabidopsis thaliana]
AT2G18270	0.00240881	-1.59898	--	uncharacterized protein [Arabidopsis thaliana]
AT3G11700	0.00645865	-1.41762	FASCICLIN-like arabinogalactan protein 18 precursor [Arabidopsis thaliana]
AT1G74100	0.000422652	1.69532	Cytosolic sulfotransferase 16 GN=F2P9.3 OS=Arabidopsis thaliana (Mouse-ear cress) PE=1 SV=1	sulfotransferase 16 [Arabidopsis thaliana]
AT2G17840	1.24e-05	-1.91045	--	senescence/dehydration related protein [Arabidopsis thaliana]
AT2G20260	0	-4.06402	Photosystem I reaction center subunit IV B, chloroplastic (Precursor) GN=PSAE2 OS=Arabidopsis thaliana (Mouse-ear cress) PE=2 SV=1	photosystem I subunit E-2 [Arabidopsis thaliana]
AT1G73480	0.00959214	1.39014	alpha/beta-Hydrolases superfamily protein [Arabidopsis thaliana]
AT3G62720	1.39e-09	-2.46798	Xyloglucan 6-xylosyltransferase GN=XT1 OS=Arabidopsis thaliana (Mouse-ear cress) PE=1 SV=1	xyloglucan 6-xylosyltransferase [Arabidopsis thaliana]
AT1G18200	2.26e-06	-2.22562	Ras-related protein RABA6b [Arabidopsis thaliana]
AT4G24580	0.000389986	-1.82694	Rho GTPase-activating protein REN1 GN=REN1 OS=Arabidopsis thaliana (Mouse-ear cress) PE=1 SV=2	Rho GTPase activating protein REN1 [Arabidopsis thaliana]
AT1G23090	7.13e-07	-2.49005	sulfate transporter 3.3 [Arabidopsis thaliana]
AT1G69550	6.93e-08	2.48059	TIR-NBS-LRR class disease resistance protein [Arabidopsis thaliana]
AT5G61880	0.00558551	1.42465	--	protein transporter, Pam16 [Arabidopsis thaliana]
AT3G26650	0	-5.36502	glyceraldehyde-3-phosphate dehydrogenase A subunit [Arabidopsis thaliana]
AT1G61480	0.000170137	-2.48682	G-type lectin S-receptor-like serine/threonine-protein kinase [Arabidopsis thaliana]
AT3G15356	4.5e-05	1.80434	Probable L-type lectin-domain containing receptor kinase VII.2 (Precursor) GN=F20O9.40 OS=Arabidopsis thaliana (Mouse-ear cress) PE=1 SV=2	lectin-like protein [Arabidopsis thaliana]
AT4G30190	5.91e-06	-2.05458	ATPase 2, plasma membrane-type GN=AHA2 OS=Arabidopsis thaliana (Mouse-ear cress) PE=1 SV=2	H(+)-ATPase 2 [Arabidopsis thaliana]
AT1G21550	9.54e-06	2.6417	putative calcium-binding protein CML44 [Arabidopsis thaliana]
AT1G56250	0	4.91587	F-box protein VBF GN=F14G9.14 OS=Arabidopsis thaliana (Mouse-ear cress) PE=1 SV=1	F-box protein PP2-B14 [Arabidopsis thaliana]
AT1G54740	6.43e-08	-2.44057	Protein FANTASTIC FOUR 3 GN=FAF3 OS=Arabidopsis thaliana (Mouse-ear cress) PE=2 SV=1	uncharacterized protein [Arabidopsis thaliana]
AT2G23760	0.000248385	-2.35528	BEL1-like homeodomain protein 4 GN=F27L4.6 OS=Arabidopsis thaliana (Mouse-ear cress) PE=2 SV=2	BEL1-like homeodomain 4 [Arabidopsis thaliana]
AT5G60930	8.35e-05	-1.86309	Kinesin-like protein FLA10 GN=FLA10 OS=Chlamydomonas reinhardtii (Chlamydomonas smithii) PE=1 SV=1	kinesin family member 4/7/21/27 [Arabidopsis thaliana]
AT5G06000	0.00106587	1.73409	eukaryotic translation initiation factor 3G2 [Arabidopsis thaliana]
AT2G33850	3.92e-12	-3.70358	Protein E6 GN=E6 OS=Gossypium hirsutum (Upland cotton) PE=2 SV=1	uncharacterized protein [Arabidopsis thaliana]
AT1G22060	0.00080666	-1.59037	Putative WEB family protein At1g65010, chloroplastic (Precursor) GN=At1g65010 OS=Arabidopsis thaliana (Mouse-ear cress) PE=1 SV=1	uncharacterized protein [Arabidopsis thaliana]
AT1G67740	3.94e-13	-3.0885	Photosystem II protein psbY-2, chloroplastic (Precursor) GN=PSBY OS=Arabidopsis thaliana (Mouse-ear cress) PE=2 SV=1	photosystem II core complex protein psbY [Arabidopsis thaliana]
AT2G16060	2.8e-07	2.16361	Non-symbiotic hemoglobin 1 GN=F7H1.8 OS=Arabidopsis thaliana (Mouse-ear cress) PE=1 SV=1	non-symbiotic hemoglobin 1 [Arabidopsis thaliana]
AT2G02710	0.00756354	-1.38851	PAS/LOV protein B [Arabidopsis thaliana]
AT5G51350	0.000360658	-1.71267	receptor-like kinase MOL1 [Arabidopsis thaliana]
AT3G56940	2.97e-13	-3.17054	Magnesium-protoporphyrin IX monomethyl ester [oxidative] cyclase, chloroplastic (Precursor) GN=At3g56940 OS=Arabidopsis thaliana (Mouse-ear cress) PE=1 SV=2	magnesium-protoporphyrin IX monomethyl ester [oxidative] cyclase [Arabidopsis thaliana]
AT1G14780	2.2e-07	-2.26474	MACPF domain-containing protein At1g14780 GN=At1g14780 OS=Arabidopsis thaliana (Mouse-ear cress) PE=2 SV=1	MAC/Perforin domain-containing protein [Arabidopsis thaliana]
AT5G03140	0.0075404	-1.40646	concanavalin A-like lectin kinase-like protein [Arabidopsis thaliana]
AT4G31940	2.43e-05	3.99115	cytochrome P450, family 82, subfamily C, polypeptide 4 [Arabidopsis thaliana]
AT4G12800	0	-4.90257	Photosystem I reaction center subunit XI, chloroplastic (Precursor) GN=PSAL OS=Arabidopsis thaliana (Mouse-ear cress) PE=1 SV=2	photosystem I subunit L [Arabidopsis thaliana]
AT1G30370	0.000573809	1.61024	DAD1-like acylhydrolase [Arabidopsis thaliana]
AT1G30110	0.000961197	-1.60112	ppGpp pyrophosphohydrolase [Arabidopsis thaliana]
AT5G40340	0.00222125	-1.49165	DEAD-box ATP-dependent RNA helicase 42 GN=RH42 OS=Arabidopsis thaliana (Mouse-ear cress) PE=1 SV=2	PWWP domain-containing protein [Arabidopsis thaliana]
AT5G07580	5.9e-13	-2.9598	Ethylene-responsive transcription factor ERF106 GN=ERF106 OS=Arabidopsis thaliana (Mouse-ear cress) PE=2 SV=1	ethylene-responsive transcription factor ERF106 [Arabidopsis thaliana]
AT1G20840	7.87e-05	-1.77781	tonoplast monosaccharide transporter1 [Arabidopsis thaliana]
AT5G41790	2.28e-13	-2.97392	Putative WEB family protein At1g65010, chloroplastic (Precursor) GN=At1g65010 OS=Arabidopsis thaliana (Mouse-ear cress) PE=1 SV=1	COP1-interactive protein 1 [Arabidopsis thaliana]
AT2G43150	6.77e-13	-2.95548	Extensin-2 (Precursor) GN=T14E10_160 OS=Arabidopsis thaliana (Mouse-ear cress) PE=2 SV=1	Proline-rich extensin-like family protein [Arabidopsis thaliana]
AT3G20860	8.58e-05	1.77543	NIMA-related kinase 5 [Arabidopsis thaliana]
AT1G09090	1e-09	-2.5432	Respiratory burst oxidase homolog protein B GN=RBOHB OS=Arabidopsis thaliana (Mouse-ear cress) PE=2 SV=1	Respiratory burst oxidase-B [Arabidopsis thaliana]
AT2G24330	0.00128054	-1.54367	Uncharacterized protein At2g24330 GN=At2g24330 OS=Arabidopsis thaliana (Mouse-ear cress) PE=2 SV=1	uncharacterized protein [Arabidopsis thaliana]
AT2G35050	0.000424882	-1.63835	protein kinase family protein [Arabidopsis thaliana]
AT1G04180	0.000133313	-1.97275	flavin-containing monooxygenase YUCCA9 [Arabidopsis thaliana]
AT3G48360	7.58e-11	-2.66049	BTB/POZ and TAZ domain-containing protein 2 GN=BT2 OS=Arabidopsis thaliana (Mouse-ear cress) PE=1 SV=1	TAC1-mediated telomerase activation pathway protein BT2 [Arabidopsis thaliana]
AT3G12780	0.00327631	-1.47998	phosphoglycerate kinase 1 [Arabidopsis thaliana]
AT4G37290	0	4.55442	--	uncharacterized protein [Arabidopsis thaliana]
AT2G36780	4.56e-10	3.67959	UDP-glycosyltransferase 73C3 GN=UGT73C3 OS=Arabidopsis thaliana (Mouse-ear cress) PE=2 SV=1	UDP-glucosyl transferase 73C3 [Arabidopsis thaliana]
AT2G41870	0.000523049	-1.80083	Remorin OS=Solanum tuberosum (Potato) PE=1 SV=1	remorin-like protein [Arabidopsis thaliana]
AT5G23660	7.85e-06	-2.23776	Bidirectional sugar transporter SWEET12 GN=MQM1.8 OS=Arabidopsis thaliana (Mouse-ear cress) PE=2 SV=1	bidirectional sugar transporter SWEET12 [Arabidopsis thaliana]
AT2G03250	6.09e-07	4.32865	Phosphate transporter PHO1 homolog 6 GN=PHO1-H6 OS=Arabidopsis thaliana (Mouse-ear cress) PE=2 SV=1	phosphate transporter PHO1-6 [Arabidopsis thaliana]
AT1G06160	8.88e-11	-5.04933	Ethylene-responsive transcription factor ERF094 GN=F9P14.2 OS=Arabidopsis thaliana (Mouse-ear cress) PE=2 SV=1	ethylene-responsive transcription factor ERF094 [Arabidopsis thaliana]
AT3G01690	0.00267873	-1.48618	alpha/beta-hydrolase domain-containing protein [Arabidopsis thaliana]
AT1G78820	1.17e-06	-2.97393	Epidermis-specific secreted glycoprotein EP1 (Precursor) GN=EP1 OS=Daucus carota (Carrot) PE=1 SV=1	D-mannose binding lectin protein with Apple-like carbohydrate-binding domain [Arabidopsis thaliana]
AT1G56520	0.0012314	-3.60293	TIR-NBS-LRR class disease resistance protein [Arabidopsis thaliana]
AT2G31790	5.35e-13	-3.04591	UDP-glycosyltransferase 74C1 [Arabidopsis thaliana]
AT5G26270	0	-4.36787	--	uncharacterized protein [Arabidopsis thaliana]
AT5G61160	0.000574024	-1.86907	Agmatine coumaroyltransferase GN=ACT OS=Arabidopsis thaliana (Mouse-ear cress) PE=1 SV=1	anthocyanin 5-aromatic acyltransferase 1 [Arabidopsis thaliana]
AT4G10060	3.03e-07	-4.04492	beta-glucosidase, GBA2 type family protein [Arabidopsis thaliana]
AT2G43100	2.22e-16	-3.4369	isopropylmalate isomerase 2 [Arabidopsis thaliana]
AT2G35260	2.3e-05	-2.4264	--	uncharacterized protein [Arabidopsis thaliana]
AT4G16447	3.89e-09	3.02433	--	uncharacterized protein [Arabidopsis thaliana]
AT2G23100	1.17e-10	-3.35873	--	cysteine/histidine-rich C1 domain-containing protein [Arabidopsis thaliana]
AT3G13100	0.00514259	1.40885	ABC transporter C family member 7 [Arabidopsis thaliana]
AT5G22530	0	4.87034	--	uncharacterized protein [Arabidopsis thaliana]
AT1G44160	0.00593428	-1.4355	HSP40/DnaJ peptide-binding protein [Arabidopsis thaliana]
AT4G25672	1.33e-05	1.8738	--	uncharacerized protein [Arabidopsis thaliana]
AT2G41100	3.44e-15	3.13204	calmodulin-like protein 4 [Arabidopsis thaliana]
AT1G18480	0.0015446	1.51454	shewenella-like protein phosphatase 2 [Arabidopsis thaliana]
AT2G33550	0.00605081	-1.43934	Trihelix transcription factor PTL GN=PTL OS=Arabidopsis thaliana (Mouse-ear cress) PE=2 SV=1	GT-2-related protein [Arabidopsis thaliana]
AT5G10180	0.00112825	-1.56565	sulfate transporter 2;1 [Arabidopsis thaliana]
AT5G58210	5.69e-06	1.99756	--	hydroxyproline-rich glycoprotein family protein [Arabidopsis thaliana]
AT4G34340	0.0075104	1.44746	--	TBP-associated factor 8 [Arabidopsis thaliana]
AT3G13650	8.65e-07	2.05525	Dirigent protein 7 (Precursor) GN=DIR7 OS=Arabidopsis thaliana (Mouse-ear cress) PE=2 SV=1	disease resistance-responsive, dirigent domain-containing protein [Arabidopsis thaliana]
AT5G17040	0.00117095	1.75565	UDP-glycosyltransferase 78D4 [Arabidopsis thaliana]
AT4G04640	1.11e-16	-3.45157	ATP synthase gamma chain 1 [Arabidopsis thaliana]
AT1G09750	0.000418503	-1.64561	Aspartic proteinase nepenthesin-1 (Precursor) GN=nep1 OS=Nepenthes gracilis (Slender pitcher plant) PE=1 SV=1	aspartyl protease-like protein [Arabidopsis thaliana]
AT1G14540	1.21e-05	1.88052	Peroxidase 4 (Precursor) OS=Arabidopsis thaliana (Mouse-ear cress) PE=3 SV=1	peroxidase 4 [Arabidopsis thaliana]
AT5G24110	0	5.34187	Probable WRKY transcription factor 30 GN=WRKY30 OS=Arabidopsis thaliana (Mouse-ear cress) PE=2 SV=1	WRKY DNA-binding protein 30 [Arabidopsis thaliana]
AT5G44130	7.59e-08	-2.39685	Fasciclin-like arabinogalactan protein 13 (Precursor) GN=FLA13 OS=Arabidopsis thaliana (Mouse-ear cress) PE=1 SV=1	fasciclin-like arabinogalactan protein 13 [Arabidopsis thaliana]
AT2G33585	0.000495131	1.65837	--	uncharacterized protein [Arabidopsis thaliana]
AT5G50250	0.000339115	-1.70838	chloroplast RNA-binding protein 31B [Arabidopsis thaliana]
AT2G26860	0.00132497	1.71393	FBD-associated F-box protein At2g26860 GN=At2g26860 OS=Arabidopsis thaliana (Mouse-ear cress) PE=2 SV=2	FBD-associated F-box protein [Arabidopsis thaliana]
AT5G38430	0	-6.97865	ribulose bisphosphate carboxylase small chain 1B [Arabidopsis thaliana]
AT3G26070	0.000347452	-1.84852	Probable plastid-lipid-associated protein 4, chloroplastic (Precursor) GN=PAP4 OS=Arabidopsis thaliana (Mouse-ear cress) PE=1 SV=1	putative plastid-lipid-associated protein 4 [Arabidopsis thaliana]
AT1G77530	6.84e-09	-2.51082	O-methyltransferase family protein [Arabidopsis thaliana]
AT1G44130	0.000694291	2.74749	Aspartic proteinase Asp1 (Precursor) GN=OsJ_031884 OS=Oryza sativa subsp. japonica (Rice) PE=2 SV=1	aspartyl protease family protein [Arabidopsis thaliana]
AT4G04040	9.86e-05	-1.79193	pyrophosphate--fructose-6-phosphate 1-phosphotransferase [Arabidopsis thaliana]
AT3G13857	0	6.05718	--	uncharacterized protein [Arabidopsis thaliana]
AT5G20280	0.00616145	-1.40778	sucrose phosphate synthase 1F [Arabidopsis thaliana]
AT4G21870	3.39e-05	-2.34031	heat shock protein class V 15.4 [Arabidopsis thaliana]
AT4G15130	1.04e-06	2.11111	CTP:phosphorylcholine cytidylyltransferase [Arabidopsis thaliana]
AT4G01010	0.000341521	1.66668	Putative cyclic nucleotide-gated ion channel 13 GN=CNGC13 OS=Arabidopsis thaliana (Mouse-ear cress) PE=3 SV=2	cyclic nucleotide-gated channel 13 [Arabidopsis thaliana]
AT1G03130	0	-5.33022	Photosystem I reaction center subunit II-2, chloroplastic (Precursor) GN=psaD2 OS=Arabidopsis thaliana (Mouse-ear cress) PE=1 SV=1	photosystem I reaction center subunit D-2 [Arabidopsis thaliana]
AT5G37770	7.54e-05	-1.77637	calcium-binding protein CML24 [Arabidopsis thaliana]
AT2G01610	6.87e-06	-3.33523	21 kDa protein (Precursor) OS=Daucus carota (Carrot) PE=2 SV=1	invertase/pectin methylesterase inhibitor-like protein [Arabidopsis thaliana]
AT3G45970	0	-3.6136	Expansin-like A1 (Precursor) GN=F16L2_180 OS=Arabidopsis thaliana (Mouse-ear cress) PE=2 SV=1	expansin-like A1 [Arabidopsis thaliana]
AT1G53620	8.43e-13	3.63332	Sulfated surface glycoprotein 185 (Precursor) OS=Volvox carteri (Green alga) PE=1 SV=1	uncharacterized protein [Arabidopsis thaliana]
AT1G78600	0.00196722	1.49372	Probable salt tolerance-like protein At1g78600 GN=At1g78600 OS=Arabidopsis thaliana (Mouse-ear cress) PE=1 SV=2	light-regulated zinc finger protein 1 [Arabidopsis thaliana]
AT5G48430	3.61e-06	2.03173	Basic 7S globulin 2 low kDa subunit (Precursor) OS=Glycine max (Soybean) PE=1 SV=1	aspartyl protease family protein [Arabidopsis thaliana]
AT2G38540	0	-3.99268	Non-specific lipid-transfer protein 1 (Precursor) GN=LTP1 OS=Arabidopsis thaliana (Mouse-ear cress) PE=2 SV=1	non-specific lipid-transfer protein 1 [Arabidopsis thaliana]
AT4G30270	0.00196692	-1.53973	Xyloglucan endotransglucosylase/hydrolase protein 24 (Precursor) GN=At4g30270 OS=Arabidopsis thaliana (Mouse-ear cress) PE=1 SV=2	xyloglucan endotransglucosylase/hydrolase protein 24 [Arabidopsis thaliana]
AT5G15240	0.00526261	-1.9091	Lysine histidine transporter-like 3 GN=At1g61270 OS=Arabidopsis thaliana (Mouse-ear cress) PE=3 SV=2	transmembrane amino acid transporter family protein [Arabidopsis thaliana]
AT1G62280	0.00142633	-2.14299	S-type anion channel SLAH1 [Arabidopsis thaliana]
AT4G09110	6.96e-06	3.50569	Putative RING-H2 finger protein ATL35 (Precursor) GN=ATL35 OS=Arabidopsis thaliana (Mouse-ear cress) PE=3 SV=1	putative RING-H2 finger protein ATL35 [Arabidopsis thaliana]
AT5G52050	7e-05	-1.77474	MATE efflux family protein [Arabidopsis thaliana]
AT5G47000	0.00119296	-1.90365	Peroxidase 65 (Precursor) GN=MQD22.14 OS=Arabidopsis thaliana (Mouse-ear cress) PE=2 SV=2	peroxidase 65 [Arabidopsis thaliana]
AT3G29030	2.98e-05	-3.38512	Expansin-A5 (Precursor) OS=Arabidopsis thaliana (Mouse-ear cress) PE=2 SV=1	expansin A5 [Arabidopsis thaliana]
AT5G63560	0.00218345	-1.49385	Omega-hydroxypalmitate O-feruloyl transferase GN=MEE6.11 OS=Arabidopsis thaliana (Mouse-ear cress) PE=1 SV=1	HXXXD-type acyl-transferase-like protein [Arabidopsis thaliana]
AT4G15390	4.34e-11	-2.67232	BAHD acyltransferase At5g47980 GN=BAHD1 OS=Arabidopsis thaliana (Mouse-ear cress) PE=2 SV=1	HXXXD-type acyl-transferase family protein [Arabidopsis thaliana]
AT1G61360	0.00586587	1.41554	G-type lectin S-receptor-like serine/threonine-protein kinase [Arabidopsis thaliana]
AT1G78280	1.56e-06	-2.04375	F-box protein At1g78280 GN=At1g78280 OS=Arabidopsis thaliana (Mouse-ear cress) PE=2 SV=3	transferase [Arabidopsis thaliana]
AT4G14040	3.49e-08	-2.33159	Selenium-binding protein 2 OS=Arabidopsis thaliana (Mouse-ear cress) PE=2 SV=1	selenium-binding protein 2 [Arabidopsis thaliana]
AT1G03060	0.00528649	-1.41706	Guanine nucleotide-binding protein subunit beta-like protein OS=Nicotiana plumbaginifolia (Leadwort-leaved tobacco) PE=1 SV=1	WD/BEACH domain protein SPIRRIG [Arabidopsis thaliana]
AT1G02390	0.00275052	-1.6618	Probable glycerol-3-phosphate acyltransferase 2 GN=GPAT2 OS=Arabidopsis thaliana (Mouse-ear cress) PE=2 SV=1	glycerol-3-phosphate sn-2-acyltransferase 2 [Arabidopsis thaliana]
AT5G16170	3.13e-14	3.35347	--	core-2/I-branching beta-1,6-N-acetylglucosaminyltransferase family protein [Arabidopsis thaliana]
AT5G41660	9.49e-05	-3.8901	--	uncharacterized protein [Arabidopsis thaliana]
AT1G30400	0.00280749	-1.5254	glutathione S-conjugate transporting ATPase [Arabidopsis thaliana]
AT3G20380	1.68e-13	-3.1908	Ubiquitin carboxyl-terminal hydrolase 12 GN=UBP12 OS=Arabidopsis thaliana (Mouse-ear cress) PE=1 SV=2	TRAF-like family protein [Arabidopsis thaliana]
AT5G20850	8.93e-05	1.97373	DNA repair protein RAD51-like 1 [Arabidopsis thaliana]
AT3G24780	9.7e-06	2.56103	--	uncharacterized protein [Arabidopsis thaliana]
AT2G23910	0.00253987	1.47016	Rossmann-fold NAD(P)-binding domain-containing protein [Arabidopsis thaliana]
AT5G58140	1.27e-06	-2.49613	phototropin 2 [Arabidopsis thaliana]
AT1G42970	0	-4.95282	glyceraldehyde-3-phosphate dehydrogenase B [Arabidopsis thaliana]
AT5G03680	3.69e-05	-3.61421	Trihelix transcription factor PTL GN=PTL OS=Arabidopsis thaliana (Mouse-ear cress) PE=2 SV=1	trihelix transcription factor PTL [Arabidopsis thaliana]
AT2G26570	0.00161388	-1.51883	Protein WEAK CHLOROPLAST MOVEMENT UNDER BLUE LIGHT 1 GN=WEB1 OS=Arabidopsis thaliana (Mouse-ear cress) PE=1 SV=1	uncharacterized protein [Arabidopsis thaliana]
AT4G06534	0.000570524	-1.92095	--	uncharacterized protein [Arabidopsis thaliana]
AT4G38420	8.9e-13	-3.00644	protein SKU5 similar 9 [Arabidopsis thaliana]
AT5G37490	0	5.13404	U-box domain-containing protein 21 GN=PUB21 OS=Arabidopsis thaliana (Mouse-ear cress) PE=2 SV=1	U-box domain-containing protein 21 [Arabidopsis thaliana]
AT1G49530	0.00593432	-2.06964	geranylgeranyl pyrophosphate synthase 6 [Arabidopsis thaliana]
AT1G72150	7.83e-10	-2.51656	Patellin-1 GN=PATL1 OS=Arabidopsis thaliana (Mouse-ear cress) PE=1 SV=2	patellin-1 [Arabidopsis thaliana]
AT3G05770	2.98e-05	-3.38512	--	uncharacterized protein [Arabidopsis thaliana]
AT3G09520	0.00514455	1.68404	--	exocyst subunit exo70 family protein H4 [Arabidopsis thaliana]
AT5G36180	1.21e-05	-1.9874	Serine carboxypeptidase-like 1 (Precursor) GN=SCPL1 OS=Arabidopsis thaliana (Mouse-ear cress) PE=2 SV=1	serine carboxypeptidase-like 1 [Arabidopsis thaliana]
AT4G40090	0.000808555	-1.57854	Classical arabinogalactan protein 3 (Precursor) GN=AGP3 OS=Arabidopsis thaliana (Mouse-ear cress) PE=2 SV=1	arabinogalactan protein 3 [Arabidopsis thaliana]
AT1G35180	3.65e-07	2.94272	--	TRAM, LAG1 and CLN8 (TLC) lipid-sensing domain containing protein [Arabidopsis thaliana]
AT2G42220	4.55e-12	-4.37145	Rhodanese-like domain-containing protein 9, chloroplastic (Precursor) GN=STR9 OS=Arabidopsis thaliana (Mouse-ear cress) PE=2 SV=1	Rhodanese/Cell cycle control phosphatase superfamily protein [Arabidopsis thaliana]
AT5G01740	6.6e-07	-3.53371	Wound-induced protein 1 GN=WUN1 OS=Solanum tuberosum (Potato) PE=2 SV=1	Nuclear transport factor 2 (NTF2) family protein [Arabidopsis thaliana]
AT5G36120	0.000334211	-3.75365	cofactor assembly, complex C (B6F) [Arabidopsis thaliana]
AT2G35940	1.41e-07	-2.24661	BEL1-like homeodomain protein 1 GN=F11F19.15 OS=Arabidopsis thaliana (Mouse-ear cress) PE=1 SV=1	BEL1-like homeodomain 1 [Arabidopsis thaliana]
AT2G38640	2.05e-05	-2.05979	Protein LURP-one-related 8 GN=At2g38640 OS=Arabidopsis thaliana (Mouse-ear cress) PE=2 SV=1	uncharacterized protein [Arabidopsis thaliana]
AT5G64100	0.000674028	-1.68504	Peroxidase 69 (Precursor) GN=MHJ24.8 OS=Arabidopsis thaliana (Mouse-ear cress) PE=1 SV=1	peroxidase 69 [Arabidopsis thaliana]
AT1G74430	0.00241375	-2.61208	putative transcription factor MYB95 [Arabidopsis thaliana]
AT2G36800	0	6.11015	UDP-glycosyltransferase 73C5 GN=F13K3.20 OS=Arabidopsis thaliana (Mouse-ear cress) PE=2 SV=1	UDP-glycosyltransferase 73C5 [Arabidopsis thaliana]
AT4G16750	5.77e-05	-2.16272	Ethylene-responsive transcription factor ERF039 GN=ERF039 OS=Arabidopsis thaliana (Mouse-ear cress) PE=2 SV=1	ethylene-responsive transcription factor ERF039 [Arabidopsis thaliana]
AT4G03280	0	-4.16179	cytochrome b6-f complex iron-sulfur subunit [Arabidopsis thaliana]
AT4G18610	3.14e-06	-2.29722	--	uncharacterized protein [Arabidopsis thaliana]
AT2G15900	0.00269494	-1.49624	--	phox domain-containing protein [Arabidopsis thaliana]
AT5G56960	0	6.42107	Putative transcription factor bHLH041 GN=MHM17.7 OS=Arabidopsis thaliana (Mouse-ear cress) PE=4 SV=1	putative transcription factor bHLH041 [Arabidopsis thaliana]
AT2G43030	0.000833458	-1.58759	50S ribosomal protein L3-1 [Arabidopsis thaliana]
AT3G05320	0.00279844	-1.488	--	O-fucosyltransferase family protein [Arabidopsis thaliana]
AT1G07520	1.96e-07	2.15257	Scarecrow-like protein 31 GN=SCL31 OS=Arabidopsis thaliana (Mouse-ear cress) PE=2 SV=3	F22G5.9 [Arabidopsis thaliana]
AT4G37240	0.000103581	-1.82012	--	uncharacterized protein [Arabidopsis thaliana]
AT2G45740	1.18e-09	-2.95244	Peroxisomal membrane protein 11D GN=PEX11D OS=Arabidopsis thaliana (Mouse-ear cress) PE=1 SV=2	peroxisomal membrane protein 11D [Arabidopsis thaliana]
AT5G49665	3.08e-06	1.97606	C3H4 type zinc finger protein [Arabidopsis thaliana]
AT1G16400	0	-4.33604	Hexahomomethionine N-hydroxylase [Arabidopsis thaliana]
AT5G53970	0.00817124	1.47008	tyrosine aminotransferase [Arabidopsis thaliana]
AT4G34135	0.00206139	1.52206	UDP-glucosyltransferase 73B2 [Arabidopsis thaliana]
AT1G73810	0.00472887	1.4952	--	core-2/I-branching beta-1,6-N-acetylglucosaminyltransferase-like protein [Arabidopsis thaliana]
AT2G24980	0	-3.67312	Extensin-2 (Precursor) GN=T14E10_160 OS=Arabidopsis thaliana (Mouse-ear cress) PE=2 SV=1	Proline-rich extensin-like family protein [Arabidopsis thaliana]
AT1G75350	7.25e-06	-1.99993	50S ribosomal protein L31 [Arabidopsis thaliana]
AT5G52280	6.31e-05	-1.82252	Putative WEB family protein At1g65010, chloroplastic (Precursor) GN=At1g65010 OS=Arabidopsis thaliana (Mouse-ear cress) PE=1 SV=1	Myosin heavy chain-related protein [Arabidopsis thaliana]
AT3G26060	8.71e-13	-3.1926	peroxiredoxin Q [Arabidopsis thaliana]
AT2G27505	2.3e-10	3.63736	Putative FBD-associated F-box protein At5g44940 GN=At5g44940 OS=Arabidopsis thaliana (Mouse-ear cress) PE=4 SV=2	FBD-like domain family protein [Arabidopsis thaliana]
AT4G35070	0.0082606	1.79226	--	SBP (S-ribonuclease binding protein) family protein [Arabidopsis thaliana]
AT3G04290	5.08e-11	-5.08768	GDSL esterase/lipase LTL1 (Precursor) GN=LTL1 OS=Arabidopsis thaliana (Mouse-ear cress) PE=2 SV=1	Li-tolerant lipase 1 [Arabidopsis thaliana]
AT2G01520	1.81e-06	-2.09293	MLP-like protein 328 GN=MLP328 OS=Arabidopsis thaliana (Mouse-ear cress) PE=2 SV=1	MLP-like protein 328 [Arabidopsis thaliana]
AT2G46750	0.00308356	-1.48473	D-arabinono-1,4-lactone oxidase-like protein [Arabidopsis thaliana]
AT5G09570	9.3e-12	4.15018	--	Cox19-like CHCH family protein [Arabidopsis thaliana]
AT1G44575	2.22e-16	-3.46499	Photosystem II 22 kDa protein, chloroplastic (Precursor) GN=PSBS OS=Arabidopsis thaliana (Mouse-ear cress) PE=2 SV=1	photosystem II subunit S [Arabidopsis thaliana]
AT5G59070	0.00063123	1.76604	glycosyl transferase family protein [Arabidopsis thaliana]
AT3G15840	3.56e-11	-3.76942	--	post-illumination chlorophyll fluorescence increase protein [Arabidopsis thaliana]
AT4G28140	6.55e-10	3.57034	Ethylene-responsive transcription factor ERF054 GN=F26K10.20 OS=Arabidopsis thaliana (Mouse-ear cress) PE=2 SV=1	ethylene-responsive transcription factor ERF054 [Arabidopsis thaliana]
AT4G04540	3.03e-08	4.57404	putative cysteine-rich receptor-like protein kinase 39 [Arabidopsis thaliana]
AT5G59680	0.000751229	1.61162	leucine-rich repeat protein kinase family protein [Arabidopsis thaliana]
AT3G27960	3.59e-05	-1.81902	tetratricopeptide repeat domain-containing protein [Arabidopsis thaliana]
AT5G49700	3.84e-05	1.8879	Putative DNA-binding protein ESCAROLA GN=ESC OS=Arabidopsis thaliana (Mouse-ear cress) PE=2 SV=1	Predicted AT-hook DNA-binding family protein [Arabidopsis thaliana]
AT3G28610	0	7.57956	P-loop containing nucleoside triphosphate hydrolases superfamily protein [Arabidopsis thaliana]
AT4G23260	6.24e-05	2.26444	cysteine-rich receptor-like protein kinase 18 [Arabidopsis thaliana]
AT2G34420	4.06e-05	-1.82965	Chlorophyll a-b binding protein 1, chloroplastic (Precursor) GN=F1N18.3 OS=Arabidopsis thaliana (Mouse-ear cress) PE=1 SV=1	photosystem II light harvesting complex protein B1B2 [Arabidopsis thaliana]
AT1G02930	3.33e-16	3.2439	glutathione S-transferase 6 [Arabidopsis thaliana]
AT3G45140	2.22e-16	-5.17317	Lipoxygenase 2, chloroplastic (Precursor) GN=LOX2 OS=Arabidopsis thaliana (Mouse-ear cress) PE=1 SV=1	lipoxygenase 2 [Arabidopsis thaliana]
AT5G51990	7.86e-08	-4.5423	Dehydration-responsive element-binding protein 1D GN=MSG15.7 OS=Arabidopsis thaliana (Mouse-ear cress) PE=2 SV=1	unknown [Arabidopsis thaliana]
AT1G26250	1.95e-13	-3.02313	Extensin-2 (Precursor) GN=T14E10_160 OS=Arabidopsis thaliana (Mouse-ear cress) PE=2 SV=1	Proline-rich extensin-like family protein [Arabidopsis thaliana]
AT4G06536	0.0026162	-2.04445	--	SPla/RYanodine receptor (SPRY) domain-containing protein [Arabidopsis thaliana]
AT1G67720	0.00170104	-1.5461	putative LRR receptor-like serine/threonine-protein kinase [Arabidopsis thaliana]
ATMG01360	0	4.69063	cytochrome c oxidase subunit 1 [Arabidopsis thaliana]
AT2G29310	1.7e-06	-3.1929	tropinone reductase-like protein [Arabidopsis thaliana]
AT5G60600	0.00201346	-1.49967	4-hydroxy-3-methylbut-2-enyl diphosphate synthase [Arabidopsis thaliana]
AT3G54720	0.0021539	-1.53052	Probable glutamate carboxypeptidase 2 GN=AMP1 OS=Arabidopsis thaliana (Mouse-ear cress) PE=1 SV=3	glutamate carboxypeptidase [Arabidopsis thaliana]
AT1G29860	2.76e-06	3.40407	Probable WRKY transcription factor 71 GN=WRKY71 OS=Arabidopsis thaliana (Mouse-ear cress) PE=2 SV=1	putative WRKY transcription factor 71 [Arabidopsis thaliana]
AT4G04890	5e-15	-4.6146	Homeobox-leucine zipper protein PROTODERMAL FACTOR 2 GN=PDF2 OS=Arabidopsis thaliana (Mouse-ear cress) PE=2 SV=1	homeobox-leucine zipper protein PROTODERMAL FACTOR 2 [Arabidopsis thaliana]
AT2G34930	9.51e-08	-2.2321	disease resistance-like protein/LRR domain-containing protein [Arabidopsis thaliana]
AT2G19650	0.00119227	2.16441	--	cysteine/histidine-rich C1 domain-containing protein [Arabidopsis thaliana]
AT4G11360	2.11e-13	2.91886	E3 ubiquitin-protein ligase RHA1B GN=RHA1B OS=Arabidopsis thaliana (Mouse-ear cress) PE=2 SV=1	E3 ubiquitin-protein ligase RHA1B [Arabidopsis thaliana]
AT4G28350	5.59e-05	1.83762	concanavalin A-like lectin kinase-like protein [Arabidopsis thaliana]
AT4G33880	1.73e-05	-2.39621	Transcription factor bHLH85 GN=F17I5.70 OS=Arabidopsis thaliana (Mouse-ear cress) PE=2 SV=1	transcription factor bHLH85 [Arabidopsis thaliana]
AT2G16660	5.5e-07	-2.13063	Major facilitator superfamily protein [Arabidopsis thaliana]
AT1G66700	0.000279307	1.87761	Probable S-adenosylmethionine-dependent methyltransferase At5g38100 GN=At5g38100 OS=Arabidopsis thaliana (Mouse-ear cress) PE=2 SV=1	SABATH family methyltransferase PXMT1 [Arabidopsis thaliana]
AT4G26220	1e-05	-1.92863	putative caffeoyl-CoA O-methyltransferase [Arabidopsis thaliana]
AT2G40095	0.00972683	1.35179	--	alpha/beta hydrolase related protein [Arabidopsis thaliana]
AT2G37640	7.05e-08	-2.65267	Expansin-A3 (Precursor) GN=F13M22.14 OS=Arabidopsis thaliana (Mouse-ear cress) PE=2 SV=1	expansin-A3 [Arabidopsis thaliana]
AT1G70140	0.000127603	1.72495	Formin-like protein 8 (Precursor) GN=FH8 OS=Arabidopsis thaliana (Mouse-ear cress) PE=1 SV=1	formin-like protein 8 [Arabidopsis thaliana]
AT1G74458	3.27e-07	-2.23461	--	unknown [Arabidopsis thaliana]
AT1G02920	0.000519173	1.63789	glutathione S-transferase 7/11 [Arabidopsis thaliana]
AT5G03545	0.00021103	-1.68632	--	uncharacterized protein [Arabidopsis thaliana]
AT1G74870	0	4.98063	--	RING-finger domain-containing protein [Arabidopsis thaliana]
AT2G42980	0.000715538	2.17991	Protein ASPARTIC PROTEASE IN GUARD CELL 1 (Precursor) GN=ASPG1 OS=Arabidopsis thaliana (Mouse-ear cress) PE=1 SV=1	aspartyl protease-like protein [Arabidopsis thaliana]
AT5G01870	8.28e-06	-1.98338	Non-specific lipid-transfer protein 10 (Precursor) GN=LTP10 OS=Arabidopsis thaliana (Mouse-ear cress) PE=3 SV=1	pathogenesis-related lipid transfer protein [Arabidopsis thaliana]
AT1G71710	0.000589858	-1.69932	Type I inositol 1,4,5-trisphosphate 5-phosphatase 1 GN=F12G12.6 OS=Arabidopsis thaliana (Mouse-ear cress) PE=1 SV=2	DNAse I-like superfamily protein [Arabidopsis thaliana]
AT4G38470	2.1e-07	-2.16947	ACT-like protein tyrosine kinase family protein [Arabidopsis thaliana]
AT3G01680	0.000326383	-1.65248	--	uncharacterized protein [Arabidopsis thaliana]
AT3G08940	2.09e-08	-2.436	Chlorophyll a-b binding protein CP29.2, chloroplastic (Precursor) GN=LHCB4.2 OS=Arabidopsis thaliana (Mouse-ear cress) PE=1 SV=1	light harvesting complex photosystem II interacting protein Lhcb4.2 [Arabidopsis thaliana]
AT5G10750	6.22e-10	-2.51907	--	uncharacterized protein [Arabidopsis thaliana]
AT1G26200	0.000680694	2.41037	TRAM, LAG1 and CLN8 (TLC) lipid-sensing domain containing protein [Arabidopsis thaliana]
AT4G01430	0.000101412	-1.96024	nodulin MtN21-like transporter family protein [Arabidopsis thaliana]
AT1G07560	8.02e-06	-2.14326	probable LRR receptor-like serine/threonine-protein kinase [Arabidopsis thaliana]
AT2G40180	0	6.47988	protein phosphatase 2C 5 [Arabidopsis thaliana]
AT4G32260	3.77e-08	-2.28847	F-type H+-transporting ATPase subunit b [Arabidopsis thaliana]
AT3G25597	0	4.21801	--	uncharacterized protein [Arabidopsis thaliana]
AT4G18510	0.00115469	-2.20383	CLE2p (Precursor) GN=CLE2 OS=Arabidopsis thaliana (Mouse-ear cress) PE=1 SV=1	protein CLAVATA3/ESR-related 2 [Arabidopsis thaliana]
AT5G26770	1.51e-06	-2.13192	MAR-binding filament-like protein 1 GN=MFP1 OS=Arabidopsis thaliana (Mouse-ear cress) PE=1 SV=2	uncharacterized protein [Arabidopsis thaliana]
AT1G78370	8.38e-14	-3.07799	glutathione S-transferase TAU 20 [Arabidopsis thaliana]
AT5G57500	0	3.83118	Probable beta-1,3-galactosyltransferase 16 GN=B3GALT16 OS=Arabidopsis thaliana (Mouse-ear cress) PE=2 SV=1	Galactosyltransferase family protein [Arabidopsis thaliana]
AT2G16070	0.00127283	1.56534	Plastid division protein PDV2 GN=PDV2 OS=Arabidopsis thaliana (Mouse-ear cress) PE=1 SV=1	plastid division protein 2 [Arabidopsis thaliana]
AT1G10880	1.32e-07	4.45655	--	core-2/I-branching beta-1,6-N-acetylglucosaminyltransferase family protein [Arabidopsis thaliana]
AT1G70100	0.000389223	-1.93369	Nucleolin 2 GN=K24M9.11 OS=Arabidopsis thaliana (Mouse-ear cress) PE=2 SV=1	uncharacterized protein [Arabidopsis thaliana]
AT5G47600	0.00240435	1.90415	14.7 kDa heat shock protein GN=HSP14.7 OS=Arabidopsis thaliana (Mouse-ear cress) PE=2 SV=1	heat shock protein 14.7 [Arabidopsis thaliana]
AT1G64900	1.56e-12	2.94145	cytochrome P450 89A2 [Arabidopsis thaliana]
AT3G07800	5.07e-09	2.40972	thymidine kinase [Arabidopsis thaliana]
AT1G49750	0.00505661	-1.7053	Uncharacterized protein At4g06744 (Precursor) GN=At4g06744 OS=Arabidopsis thaliana (Mouse-ear cress) PE=2 SV=1	leucine-rich repeat (LRR) family protein [Arabidopsis thaliana]
AT2G45220	1.43e-07	-2.18944	Pectinesterase 17 (Precursor) GN=F4L23.27 OS=Arabidopsis thaliana (Mouse-ear cress) PE=2 SV=2	putative pectinesterase/pectinesterase inhibitor 17 [Arabidopsis thaliana]
AT3G16400	2.35e-13	-2.96843	Nitrile-specifier protein 1 GN=NSP1 OS=Arabidopsis thaliana (Mouse-ear cress) PE=2 SV=2	Nitrile-specifier protein 1 [Arabidopsis thaliana]
AT1G31330	1.11e-16	-3.35831	Photosystem I reaction center subunit III, chloroplastic (Precursor) GN=PSAF OS=Arabidopsis thaliana (Mouse-ear cress) PE=1 SV=1	photosystem I subunit F [Arabidopsis thaliana]
AT3G21780	1.32e-07	2.40132	UDP-glycosyltransferase 71B6 GN=UGT71B6 OS=Arabidopsis thaliana (Mouse-ear cress) PE=1 SV=1	UDP-glucosyl transferase 71B6 [Arabidopsis thaliana]
AT1G74330	0.000301015	-1.74104	putative serine/threonine kinase [Arabidopsis thaliana]
AT2G22860	0.00258076	-1.47868	Phytosulfokine-beta (Precursor) GN=PSK2 OS=Arabidopsis thaliana (Mouse-ear cress) PE=2 SV=1	phytosulfokine-beta [Arabidopsis thaliana]
AT3G56710	4.64e-13	3.07755	Sigma factor binding protein 1, chloroplastic (Precursor) GN=SIB1 OS=Arabidopsis thaliana (Mouse-ear cress) PE=1 SV=1	sigma factor binding protein 1 [Arabidopsis thaliana]
AT4G09420	3.48e-07	-2.85998	Putative disease resistance protein At4g11170 GN=At4g11170 OS=Arabidopsis thaliana (Mouse-ear cress) PE=2 SV=1	TIR-NBS class of disease resistance protein [Arabidopsis thaliana]
AT1G12040	3.15e-10	-2.58229	Leucine-rich repeat extensin-like protein 1 (Precursor) GN=LRX1 OS=Arabidopsis thaliana (Mouse-ear cress) PE=1 SV=1	leucine-rich repeat extensin-like protein 1 [Arabidopsis thaliana]
AT4G15400	4.77e-05	-1.90996	BAHD acyltransferase At5g47980 GN=BAHD1 OS=Arabidopsis thaliana (Mouse-ear cress) PE=2 SV=1	HXXXD-type acyl-transferase-like protein [Arabidopsis thaliana]
AT5G38200	1.69e-14	3.034	class I glutamine amidotransferase-like protein [Arabidopsis thaliana]
AT3G15240	0.000687383	1.58543	Transcription factor EMB1444 GN=EMB1444 OS=Arabidopsis thaliana (Mouse-ear cress) PE=2 SV=1	serine/threonine-protein kinase WNK (With No Lysine)-related protein [Arabidopsis thaliana]
AT2G38400	2.34e-06	-2.08043	alanine:glyoxylate aminotransferase 3 [Arabidopsis thaliana]
AT1G21520	0.00129786	1.83236	--	uncharacterized protein [Arabidopsis thaliana]
AT5G49520	2.22e-16	-3.52572	putative WRKY transcription factor 48 [Arabidopsis thaliana]
AT1G65230	0.00106379	-2.50361	--	uncharacterized protein [Arabidopsis thaliana]
AT3G57740	1.21e-05	2.23282	protein kinase family protein [Arabidopsis thaliana]
AT2G47140	1.48e-08	2.33132	short-chain dehydrogenase reductase 3b [Arabidopsis thaliana]
AT1G51640	1.66e-05	1.92617	--	exocyst subunit exo70 family protein G2 [Arabidopsis thaliana]
AT4G24510	3.38e-07	-3.14083	Omega-hydroxypalmitate O-feruloyl transferase GN=MEE6.11 OS=Arabidopsis thaliana (Mouse-ear cress) PE=1 SV=1	fatty acid elongation machinery component ECERIFERUM2 [Arabidopsis thaliana]
AT4G26470	0.000845709	1.58162	Probable calcium-binding protein CML21 GN=CML21 OS=Arabidopsis thaliana (Mouse-ear cress) PE=2 SV=1	putative calcium-binding protein CML21 [Arabidopsis thaliana]
AT2G45050	9.4e-07	2.12272	GATA transcription factor 2 GN=GATA2 OS=Arabidopsis thaliana (Mouse-ear cress) PE=2 SV=1	GATA transcription factor 2 [Arabidopsis thaliana]
AT3G55450	0.000220499	1.66967	PBS1-like 1 kinase [Arabidopsis thaliana]
AT1G33420	0.000163056	1.72598	PHD finger protein At1g33420 GN=At1g33420 OS=Arabidopsis thaliana (Mouse-ear cress) PE=1 SV=1	PHD finger protein [Arabidopsis thaliana]
AT5G45110	2.71e-06	-2.00669	Regulatory protein NPR3 GN=NPR3 OS=Arabidopsis thaliana (Mouse-ear cress) PE=1 SV=1	NPR1-like protein 3 [Arabidopsis thaliana]
AT4G06746	4.78e-11	2.94669	Ethylene-responsive transcription factor RAP2-9 GN=F15N16.2 OS=Arabidopsis thaliana (Mouse-ear cress) PE=2 SV=1	ethylene-responsive transcription factor RAP2-9 [Arabidopsis thaliana]
AT5G07070	0.00399279	-1.54418	CBL-interacting protein kinase 2 [Arabidopsis thaliana]
AT1G51805	5.72e-09	-4.35487	leucine-rich repeat protein kinase family protein [Arabidopsis thaliana]
AT5G11790	4.15e-05	-1.82737	Pollen-specific protein SF21 GN=SF21 OS=Helianthus annuus (Common sunflower) PE=2 SV=1	protein N-MYC downregulated-like 2 [Arabidopsis thaliana]
AT4G26010	0.000429207	-1.62897	Peroxidase 44 (Precursor) GN=F20B18.120 OS=Arabidopsis thaliana (Mouse-ear cress) PE=2 SV=1	peroxidase 44 [Arabidopsis thaliana]
AT5G38410	0	-6.79508	ribulose bisphosphate carboxylase small chain 3B [Arabidopsis thaliana]
AT1G56150	1.3e-07	3.28882	Auxin-induced protein X15 OS=Glycine max (Soybean) PE=2 SV=1	SAUR-like auxin-responsive protein [Arabidopsis thaliana]
AT5G65410	0.000513566	-3.70514	ZF-HD homeobox protein At5g65410 GN=At5g65410 OS=Arabidopsis thaliana (Mouse-ear cress) PE=1 SV=1	homeobox protein 25 [Arabidopsis thaliana]
AT4G15340	0.00937756	-1.35954	pentacyclic triterpene synthase 1 [Arabidopsis thaliana]
AT1G72790	2.21e-08	-2.32183	Formin-like protein 14 GN=FH14 OS=Arabidopsis thaliana (Mouse-ear cress) PE=3 SV=3	hydroxyproline-rich glycoprotein family protein [Arabidopsis thaliana]
AT3G46110	4.09e-11	3.22441	--	uncharacterized protein [Arabidopsis thaliana]
AT1G35350	7.71e-05	-1.922	phosphate transporter PHO1-8 [Arabidopsis thaliana]
AT4G12500	2.17e-07	-3.17468	14 kDa proline-rich protein DC2.15 (Precursor) OS=Daucus carota (Carrot) PE=2 SV=1	bifunctional inhibitor/lipid-transfer protein/seed storage 2S albumin-like protein [Arabidopsis thaliana]
AT3G28180	0.00672925	-1.45057	xyloglucan glycosyltransferase 4 [Arabidopsis thaliana]
AT1G58290	0.000299307	-1.66328	glutamyl-tRNA reductase 1 [Arabidopsis thaliana]
AT3G63140	0	-5.1955	chloroplast stem-loop binding protein-41 [Arabidopsis thaliana]
AT1G07180	0	5.9727	alternative NAD(P)H dehydrogenase 1 [Arabidopsis thaliana]
AT1G51402	1.01e-08	-2.75361	Photosystem II 5 kDa protein, chloroplastic (Precursor) GN=PSBT OS=Arabidopsis thaliana (Mouse-ear cress) PE=3 SV=2	uncharacterized protein [Arabidopsis thaliana]
AT1G62560	0.00554842	-2.03459	flavin-containing monooxygenase FMO GS-OX3 [Arabidopsis thaliana]
AT2G22510	0.000241742	1.67377	Leucine-rich repeat extensin-like protein 5 (Precursor) GN=LRX5 OS=Arabidopsis thaliana (Mouse-ear cress) PE=2 SV=2	hydroxyproline-rich glycoprotein family protein [Arabidopsis thaliana]
AT1G52342	3.79e-05	-2.14521	--	unknown [Arabidopsis thaliana]
AT2G21640	0	5.58721	--	uncharacterized protein [Arabidopsis thaliana]
AT3G24430	0.0020403	-1.66921	protein high chlorophyll fluorescence 101 [Arabidopsis thaliana]
ATCG00580	0.000895768	2.38244	Cytochrome b559 subunit alpha GN=psbE OS=Vitis vinifera (Grape) PE=3 SV=1	PREDICTED: LOW QUALITY PROTEIN: cytochrome b559 subunit alpha-like [Solanum lycopersicum]
AT3G47470	0.000342825	-1.64755	Chlorophyll a-b binding protein 4, chloroplastic (Precursor) GN=F1P2.20 OS=Arabidopsis thaliana (Mouse-ear cress) PE=1 SV=1	chlorophyll a-b binding protein 4 [Arabidopsis thaliana]
AT3G16350	0.000980404	-1.57516	Transcription factor MYB1R1 OS=Solanum tuberosum (Potato) PE=2 SV=1	myb family transcription factor [Arabidopsis thaliana]
AT1G03660	1.27e-09	3.33295	--	F21B7.26 [Arabidopsis thaliana]
AT4G21750	2.49e-11	-3.71614	Homeobox-leucine zipper protein MERISTEM L1 GN=ATML1 OS=Arabidopsis thaliana (Mouse-ear cress) PE=2 SV=1	homeobox-leucine zipper protein MERISTEM L1 [Arabidopsis thaliana]
AT4G13770	0	-4.94089	cytochrome P450 83A1 [Arabidopsis thaliana]
AT1G14200	0.00174188	1.56647	E3 ubiquitin-protein ligase RING1-like GN=At3g19950 OS=Arabidopsis thaliana (Mouse-ear cress) PE=2 SV=1	RING finger domain-containing protein [Arabidopsis thaliana]
AT1G76650	0.000180046	-1.70936	Calcium-binding protein CML38 GN=CML38 OS=Arabidopsis thaliana (Mouse-ear cress) PE=2 SV=1	calcium-binding protein CML38 [Arabidopsis thaliana]
AT4G39740	4.94e-10	2.94397	protein SCO1 homolog 2 [Arabidopsis thaliana]
AT2G44460	0	4.07931	beta glucosidase 28 [Arabidopsis thaliana]
AT1G22570	3.49e-08	-2.49537	putative peptide/nitrate transporter [Arabidopsis thaliana]
AT2G45560	0.00392009	1.53557	cytochrome P450 76C1 [Arabidopsis thaliana]
AT2G19800	2.45e-05	-1.86218	Inositol oxygenase 2 GN=MIOX2 OS=Arabidopsis thaliana (Mouse-ear cress) PE=2 SV=2	myo-inositol oxygenase 2 [Arabidopsis thaliana]
AT2G22920	5.99e-07	-2.22526	Serine carboxypeptidase-like 12 (Precursor) GN=SCPL12 OS=Arabidopsis thaliana (Mouse-ear cress) PE=2 SV=1	serine carboxypeptidase-like 12 [Arabidopsis thaliana]
AT2G01008	0	7.15951	--	uncharacterized protein [Arabidopsis thaliana]
AT5G04370	0.00424245	-2.2755	Salicylate/benzoate carboxyl methyltransferase GN=BSMT1 OS=Arabidopsis thaliana (Mouse-ear cress) PE=1 SV=1	methyltransferase family protein NAMT1 [Arabidopsis thaliana]
AT3G60120	0	6.44081	beta glucosidase 27 [Arabidopsis thaliana]
AT5G47990	1.44e-06	-2.07593	cytochrome P450 705A5 [Arabidopsis thaliana]
AT1G28370	3.71e-07	-2.1574	Ethylene-responsive transcription factor 11 GN=F3M18.20 OS=Arabidopsis thaliana (Mouse-ear cress) PE=2 SV=1	F3M18.20 [Arabidopsis thaliana]
AT5G46080	1.9e-07	2.25611	protein kinase family protein [Arabidopsis thaliana]
AT1G22985	0.000422301	1.76358	Ethylene-responsive transcription factor ERF069 GN=ERF069 OS=Arabidopsis thaliana (Mouse-ear cress) PE=1 SV=1	ethylene-responsive transcription factor ERF069 [Arabidopsis thaliana]
AT5G51440	0	4.37593	heat shock protein 23.5 [Arabidopsis thaliana]
AT1G62935	0.00376462	2.1251	Protein HAPLESS 2-A (Precursor) OS=Oryza sativa subsp. japonica (Rice) PE=2 SV=1	uncharacterized protein [Arabidopsis thaliana]
AT5G22680	2.15e-08	4.22701	Putative FBD-associated F-box protein At5g22720 GN=At5g22720 OS=Arabidopsis thaliana (Mouse-ear cress) PE=2 SV=2	uncharacterized protein [Arabidopsis thaliana]
AT5G37210	0.00140934	1.87434	--	cysteine/histidine-rich C1 domain-containing protein [Arabidopsis thaliana]
AT3G44260	1.41e-12	-2.84973	putative CCR4-associated factor 1 [Arabidopsis thaliana]
AT1G01070	1.23e-05	-2.12301	nodulin MtN21 /EamA-like transporter family protein [Arabidopsis thaliana]
AT1G67110	7.73e-10	-2.51778	cytokinin hydroxylase [Arabidopsis thaliana]
AT5G26000	0	-7.86335	myrosinase 1 [Arabidopsis thaliana]
AT1G72910	2.67e-06	-2.97783	Toll/interleukin-1 receptor-like protein GN=TIR OS=Arabidopsis thaliana (Mouse-ear cress) PE=1 SV=1	Toll-Interleukin-Resistance domain-containing protein [Arabidopsis thaliana]
AT4G33790	3.48e-08	-3.06954	Fatty acyl-CoA reductase 3 GN=T16L1.280 OS=Arabidopsis thaliana (Mouse-ear cress) PE=2 SV=1	fatty acyl-CoA reductase CER4 [Arabidopsis thaliana]
AT5G66480	0.00130806	1.54047	--	uncharacterized protein [Arabidopsis thaliana]
AT4G27940	9.99e-16	3.23667	Mitochondrial carrier protein MTM1 GN=MTM1 OS=Arabidopsis thaliana (Mouse-ear cress) PE=2 SV=1	manganese tracking factor for mitochondrial SOD2 [Arabidopsis thaliana]
AT1G31814	0.00189687	1.59941	Protein FRIGIDA GN=FRI OS=Arabidopsis thaliana (Mouse-ear cress) PE=2 SV=1	protein FRIGIDA like 2 [Arabidopsis thaliana]
AT3G22680	0.00306311	1.52006	Protein RDM1 GN=RDM1 OS=Arabidopsis thaliana (Mouse-ear cress) PE=1 SV=1	RNA-directed DNA methylation 1 protein [Arabidopsis thaliana]
AT5G35750	8.08e-07	-2.16083	histidine kinase 2 [Arabidopsis thaliana]
AT1G54970	2.55e-15	-3.503	Proline-rich protein 1 (Precursor) OS=Arabidopsis thaliana (Mouse-ear cress) PE=2 SV=1	proline-rich protein 1 [Arabidopsis thaliana]
AT5G04330	0.00127696	1.55569	cytochrome P450 84A4 [Arabidopsis thaliana]
AT1G07050	0.000218582	-3.80058	Zinc finger protein CONSTANS-LIKE 6 GN=COL6 OS=Arabidopsis thaliana (Mouse-ear cress) PE=2 SV=2	CCT motif family protein [Arabidopsis thaliana]
AT3G13810	1.83e-05	-2.28927	Zinc finger protein JACKDAW GN=F15A17.180 OS=Arabidopsis thaliana (Mouse-ear cress) PE=1 SV=1	protein indeterminate(ID)-domain 11 [Arabidopsis thaliana]
AT4G26660	0.00496961	-1.48499	Kinesin-like protein KIN12A OS=Arabidopsis thaliana (Mouse-ear cress) PE=1 SV=1	uncharacterized protein [Arabidopsis thaliana]
AT1G75820	0.00147207	-1.52849	receptor protein kinase CLAVATA1 [Arabidopsis thaliana]
AT5G38520	2.14e-06	-2.76393	alpha/beta-hydrolase-like protein [Arabidopsis thaliana]
AT1G27480	2.79e-10	-4.96943	Lecithin-cholesterol acyltransferase-like 1 OS=Arabidopsis thaliana (Mouse-ear cress) PE=2 SV=1	Lecithin-cholesterol acyltransferase-like 1 [Arabidopsis thaliana]
AT4G19645	5.65e-05	2.21218	--	TRAM, LAG1 and CLN8 (TLC) lipid-sensing domain containing protein [Arabidopsis thaliana]
AT5G09870	4.26e-06	-1.96799	cellulose synthase A catalytic subunit 5 [UDP-forming] [Arabidopsis thaliana]
ATMG01120	1.58e-07	3.48952	nad1 (mitochondrion) [Brassica carinata]
AT3G23430	2.23e-08	-2.30553	Phosphate transporter PHO1 GN=PHO1 OS=Arabidopsis thaliana (Mouse-ear cress) PE=2 SV=1	phosphate transporter PHO1 [Arabidopsis thaliana]
AT5G60100	1.35e-07	-2.5325	Two-component response regulator-like APRR3 GN=APRR3 OS=Arabidopsis thaliana (Mouse-ear cress) PE=1 SV=1	pseudo-response regulator 3 [Arabidopsis thaliana]
AT2G30010	0.0010546	-1.6965	--	trichome birefringence-like 45 protein [Arabidopsis thaliana]
AT4G01480	0.000222793	-1.68371	pyrophosphorylase 5 [Arabidopsis thaliana]
AT3G43250	7.35e-06	3.17908	--	uncharacterized protein [Arabidopsis thaliana]
AT5G26170	1.92e-07	2.98995	Probable WRKY transcription factor 50 GN=WRKY50 OS=Arabidopsis thaliana (Mouse-ear cress) PE=2 SV=1	putative WRKY transcription factor 50 [Arabidopsis thaliana]
AT5G24660	1.17e-13	3.05699	--	response to low sulfur 2 [Arabidopsis thaliana]
AT2G15880	8.04e-09	-2.58415	Pollen-specific leucine-rich repeat extensin-like protein 3 (Precursor) GN=PEX3 OS=Arabidopsis thaliana (Mouse-ear cress) PE=2 SV=1	pollen-specific leucine-rich repeat extensin-like protein 3 [Arabidopsis thaliana]
AT1G11850	0.000218582	-3.80058	Sulfated surface glycoprotein 185 (Precursor) OS=Volvox carteri (Green alga) PE=1 SV=1	uncharacterized protein [Arabidopsis thaliana]
AT1G32640	0.00286285	-1.52029	Transcription factor MYC2 GN=At1g32640 OS=Arabidopsis thaliana (Mouse-ear cress) PE=1 SV=2	transcription factor MYC2 [Arabidopsis thaliana]
AT4G19960	5.15e-10	-3.06292	K+ uptake permease 9 [Arabidopsis thaliana]
AT1G78830	0.00623887	1.46515	Epidermis-specific secreted glycoprotein EP1 (Precursor) GN=EP1 OS=Daucus carota (Carrot) PE=1 SV=1	curculin-like (mannose-binding) lectin-like protein [Arabidopsis thaliana]
AT1G17360	0.000716132	-1.60395	--	uncharacterized protein [Arabidopsis thaliana]
AT1G73410	0.000490947	1.89179	myb domain protein 54 [Arabidopsis thaliana]
AT3G12580	5.49e-06	1.97263	heat shock protein 70-4 [Arabidopsis thaliana]
AT1G35250	0.000251614	-1.81955	thioesterase family protein [Arabidopsis thaliana]
AT2G39510	2.25e-05	-2.72895	nodulin MtN21-like transporter family protein [Arabidopsis thaliana]
AT3G05360	0.00683026	1.38633	receptor like protein 30 [Arabidopsis thaliana]
AT2G41180	0.00294235	1.55576	Sigma factor binding protein 2, chloroplastic (Precursor) GN=SIB2 OS=Arabidopsis thaliana (Mouse-ear cress) PE=2 SV=1	VQ motif-containing protein [Arabidopsis thaliana]
AT4G31950	5.57e-13	4.93746	cytochrome P450, family 82, subfamily C, polypeptide 3 [Arabidopsis thaliana]
AT5G65530	7.48e-05	-1.79484	protein kinase family protein [Arabidopsis thaliana]
AT5G20630	0	-8.87579	Germin-like protein subfamily 3 member 3 (Precursor) GN=At5g20630 OS=Arabidopsis thaliana (Mouse-ear cress) PE=1 SV=1	germin-like protein subfamily 3 member 3 [Arabidopsis thaliana]
AT5G44610	0.000210059	-1.69805	Plasma membrane-associated cation-binding protein 1 GN=F1C12.180 OS=Arabidopsis thaliana (Mouse-ear cress) PE=1 SV=1	microtubule-associated protein 18 [Arabidopsis thaliana]
AT4G10270	1.12e-06	-3.93441	--	putative wound-responsive protein [Arabidopsis thaliana]
AT2G42600	0.00384963	-1.44346	phosphoenolpyruvate carboxylase 2 [Arabidopsis thaliana]
AT4G14890	8.57e-05	-1.98762	ferredoxin C1 [Arabidopsis thaliana]
AT1G73885	1e-05	-2.11496	--	uncharacterized protein [Arabidopsis thaliana]
AT4G08770	1.89e-07	2.154	Peroxidase 37 (Precursor) GN=T32A17.80 OS=Arabidopsis thaliana (Mouse-ear cress) PE=2 SV=1	putative apoplastic peroxidase Prx37 [Arabidopsis thaliana]
AT5G40170	0.00479863	1.41605	receptor like protein 54 [Arabidopsis thaliana]
AT1G23560	4.38e-07	2.25444	--	F28C11.19 [Arabidopsis thaliana]
AT5G02890	1.02e-06	-2.5714	Rosmarinate synthase GN=RAS OS=Melissa officinalis (Lemon balm) PE=1 SV=1	HXXXD-type acyl-transferase-like protein [Arabidopsis thaliana]
AT2G20562	1.96e-07	2.17489	--	unknown [Arabidopsis thaliana]
AT2G47910	0.000129208	-2.10865	chlororespiratory reduction 6 [Arabidopsis thaliana]
AT2G43620	4.2e-05	2.0215	Basic endochitinase CHB4 (Precursor) OS=Brassica napus (Rape) PE=1 SV=2	chitinase [Arabidopsis thaliana]
AT1G23130	0	-6.77323	MLP-like protein 31 GN=MLP31 OS=Arabidopsis thaliana (Mouse-ear cress) PE=2 SV=2	Bet v1-like allergen domain-containing protein [Arabidopsis thaliana]
AT5G51550	0.000189187	-1.70648	--	protein EXORDIUM like 3 [Arabidopsis thaliana]
AT5G61480	3.73e-13	-3.12068	putative leucine-rich repeat receptor-like protein kinase [Arabidopsis thaliana]
AT5G06630	6.02e-13	-3.14916	Extensin-2 (Precursor) GN=T14E10_160 OS=Arabidopsis thaliana (Mouse-ear cress) PE=2 SV=1	proline-rich extensin-like family protein [Arabidopsis thaliana]
AT1G03230	1.18e-08	2.33246	Basic 7S globulin low kDa subunit (Precursor) GN=BG OS=Glycine max (Soybean) PE=1 SV=2	aspartyl protease-like protein [Arabidopsis thaliana]
AT5G41570	4.26e-12	3.05087	Probable WRKY transcription factor 24 GN=WRKY24 OS=Arabidopsis thaliana (Mouse-ear cress) PE=2 SV=1	WRKY transcription factor 24 [Arabidopsis thaliana]
AT4G26200	0.00873885	-1.44016	1-aminocyclopropane-1-carboxylate synthase 7 [Arabidopsis thaliana]
AT1G04770	0.00178853	1.50734	--	Strong similarity to the beta-9 tubulin gene (178 gene product) gb|AF060248 [Arabidopsis thaliana]
AT2G25460	8.21e-06	-1.9263	--	uncharacterized protein [Arabidopsis thaliana]
AT4G02040	0.00112111	1.75312	--	uncharacterized protein [Arabidopsis thaliana]
AT5G61590	0.000964447	-1.63038	Ethylene-responsive transcription factor ERF107 GN=ERF107 OS=Arabidopsis thaliana (Mouse-ear cress) PE=2 SV=1	ethylene-responsive transcription factor ERF107 [Arabidopsis thaliana]
AT5G21950	0.000734201	-1.85547	hydrolase, alpha/beta fold family protein [Arabidopsis thaliana]
AT4G22505	0	-7.60084	Proline-rich extensin-like protein EPR1 (Precursor) GN=EPR1 OS=Arabidopsis thaliana (Mouse-ear cress) PE=2 SV=1	Bifunctional inhibitor/lipid-transfer protein/seed storage 2S albumin superfamily protein [Arabidopsis thaliana]
AT3G44870	6e-05	-2.22677	Probable S-adenosylmethionine-dependent methyltransferase At5g37990 GN=At5g37990 OS=Arabidopsis thaliana (Mouse-ear cress) PE=2 SV=2	S-adenosyl-L-methionine-dependent methyltransferase [Arabidopsis thaliana]
AT3G46530	2.31e-07	-2.43221	Disease resistance protein RPP13 GN=RPP13 OS=Arabidopsis thaliana (Mouse-ear cress) PE=2 SV=2	disease resistance protein RPP13 [Arabidopsis thaliana]
AT3G16330	0.00858877	1.36128	--	uncharacterized protein [Arabidopsis thaliana]
AT3G63210	0.0011145	-1.55886	--	uncharacterized protein [Arabidopsis thaliana]
AT5G65160	0.000653142	-1.64363	tetratricopeptide repeat (TPR)-containing protein [Arabidopsis thaliana]
AT1G07720	4.08e-12	-3.64931	3-ketoacyl-CoA synthase 3 (Precursor) GN=KCS3 OS=Arabidopsis thaliana (Mouse-ear cress) PE=2 SV=3	3-ketoacyl-CoA synthase 3 [Arabidopsis thaliana]
AT5G37660	0.000333413	1.65423	Cysteine-rich repeat secretory protein 60 (Precursor) GN=CRRSP60 OS=Arabidopsis thaliana (Mouse-ear cress) PE=1 SV=1	plasmodesmata-located protein 7 [Arabidopsis thaliana]
AT1G03080	0.00119275	-1.55224	Putative WEB family protein At1g65010, chloroplastic (Precursor) GN=At1g65010 OS=Arabidopsis thaliana (Mouse-ear cress) PE=1 SV=1	kinase interacting (KIP1-like) protein [Arabidopsis thaliana]
AT4G37370	0	6.42521	cytochrome P450, family 81, subfamily D, polypeptide 8 [Arabidopsis thaliana]
AT1G17345	5.55e-16	-4.88897	--	SAUR-like auxin-responsive family protein [Arabidopsis thaliana]
AT3G53670	1.35e-09	4.80788	--	uncharacterized protein [Arabidopsis thaliana]
AT5G48010	0	-3.53541	thalianol synthase 1 [Arabidopsis thaliana]
AT3G18250	7.99e-13	3.18221	--	putative membrane lipoprotein [Arabidopsis thaliana]
AT1G02460	0.000374756	1.91601	Polygalacturonase At1g48100 (Precursor) GN=At1g48100 OS=Arabidopsis thaliana (Mouse-ear cress) PE=2 SV=1	pectin lyase-like superfamily protein [Arabidopsis thaliana]
AT1G74880	1.81e-08	-3.66191	--	NAD(P)H:plastoquinone dehydrogenase complex subunit O [Arabidopsis thaliana]
AT5G05940	0.000534667	-2.11783	Rop guanine nucleotide exchange factor 1 GN=ROPGEF1 OS=Arabidopsis thaliana (Mouse-ear cress) PE=1 SV=2	ROP guanine nucleotide exchange factor 5 [Arabidopsis thaliana]
AT1G53540	0.00835698	2.27279	Contains similarity to 17.6 KD class I heat shock protein from Arabidopsis thaliana gi|P13853 and contains Hsp20/alpha crystallin PF|00011 and signal peptidase I PF|00461 domains. ESTs gb|AI998650, gb|AW004417, gb|AI998904 come from this gene [Arabidopsis thaliana]
AT2G27385	3.75e-07	-3.57933	--	pollen Ole e 1 allergen and extensin family protein [Arabidopsis thaliana]
AT4G00780	0.000133411	-2.30373	Ubiquitin carboxyl-terminal hydrolase 13 GN=UBP13 OS=Arabidopsis thaliana (Mouse-ear cress) PE=1 SV=1	TRAF-like family protein [Arabidopsis thaliana]
AT1G01640	7.91e-05	-1.88016	BTB/POZ domain-containing protein At1g01640 GN=At1g01640 OS=Arabidopsis thaliana (Mouse-ear cress) PE=1 SV=1	BTB/POZ domain-containing protein [Arabidopsis thaliana]
AT3G01440	2.77e-06	-4.23577	PsbQ-like protein 2, chloroplastic (Precursor) GN=T13O15.8 OS=Arabidopsis thaliana (Mouse-ear cress) PE=1 SV=1	photosynthetic NDH subcomplex L3 [Arabidopsis thaliana]
AT1G26240	1.58e-09	2.85869	Extensin-2 (Precursor) GN=T14E10_160 OS=Arabidopsis thaliana (Mouse-ear cress) PE=2 SV=1	Proline-rich extensin-like family protein [Arabidopsis thaliana]
AT3G60680	5.15e-06	1.98048	--	uncharacterized protein [Arabidopsis thaliana]
AT2G41730	0	7.50996	--	uncharacterized protein [Arabidopsis thaliana]
AT5G15265	0.00701623	1.4055	--	uncharacterized protein [Arabidopsis thaliana]
AT3G61380	1.64e-11	-3.03593	--	phosphatidylinositol N-acetyglucosaminlytransferase subunit P-like protein [Arabidopsis thaliana]
AT5G36130	0.00155653	2.32489	Cytochrome P450 family protein [Arabidopsis thaliana]
AT1G70530	0.00337187	1.45109	cysteine-rich receptor-like protein kinase 3 [Arabidopsis thaliana]
AT3G52790	1.72e-05	1.87027	--	peptidoglycan-binding LysM domain-containing protein [Arabidopsis thaliana]
AT3G46950	0.00720432	1.63859	--	mitochondrial transcription termination factor family protein [Arabidopsis thaliana]
AT1G05020	0.00406471	-2.21651	Clathrin coat assembly protein AP180 GN=AP180 OS=Arabidopsis thaliana (Mouse-ear cress) PE=1 SV=1	clathrin coat assembly protein AP180 [Arabidopsis thaliana]
AT5G44670	0.00211843	-1.60267	--	uncharacterized protein [Arabidopsis thaliana]
AT4G02630	1.39e-09	-2.96041	protein kinase family protein [Arabidopsis thaliana]
AT5G28080	2.09e-11	-3.21578	putative serine/threonine-protein kinase WNK9 [Arabidopsis thaliana]
AT1G20650	0.00263229	-1.83965	protein ALTERED SEED GERMINATION 5 [Arabidopsis thaliana]
AT3G46090	0.0065558	1.56242	Zinc finger protein ZAT7 GN=ZAT7 OS=Arabidopsis thaliana (Mouse-ear cress) PE=2 SV=1	zinc finger protein ZAT7 [Arabidopsis thaliana]
AT1G19715	0.00319201	-1.63577	Agglutinin OS=Castanea crenata (Japanese chestnut) PE=1 SV=1	Mannose-binding lectin superfamily protein [Arabidopsis thaliana]
AT1G28100	4.9e-08	-2.46318	--	uncharacterized protein [Arabidopsis thaliana]
AT1G14720	0.000242755	-1.68848	Probable xyloglucan endotransglucosylase/hydrolase protein 28 (Precursor) OS=Arabidopsis thaliana (Mouse-ear cress) PE=2 SV=1	probable xyloglucan endotransglucosylase/hydrolase protein 28 [Arabidopsis thaliana]
AT4G19370	0.0034936	1.90769	--	uncharacterized protein [Arabidopsis thaliana]
AT2G38790	2.27e-10	2.61631	--	uncharacterized protein [Arabidopsis thaliana]
AT1G20070	3.67e-11	2.77922	--	uncharacterized protein [Arabidopsis thaliana]
AT5G45930	1.11e-05	-2.93912	magnesium chelatase subunit I2 [Arabidopsis thaliana]
AT3G09350	7.97e-05	1.75686	ARM REPEAT PROTEIN INTERACTING WITH ABF2 GN=ARIA OS=Arabidopsis thaliana (Mouse-ear cress) PE=1 SV=2	protein Fes1A [Arabidopsis thaliana]
AT1G10170	0	3.29584	NF-X1-type zinc finger protein NFXL1 GN=NFXL1 OS=Arabidopsis thaliana (Mouse-ear cress) PE=2 SV=1	NF-X1-type zinc finger protein NFXL1 [Arabidopsis thaliana]
AT5G53110	0.00250147	-1.52655	Putative RING-H2 finger protein ATL21A (Precursor) GN=ATL21A OS=Arabidopsis thaliana (Mouse-ear cress) PE=3 SV=1	Wall-associated receptor kinase and RING-finger domain-containing protein [Arabidopsis thaliana]
AT2G02020	0.00785282	-1.55428	peptide transporter 4 [Arabidopsis thaliana]
AT1G17020	0.0040542	-1.46469	Fe(II)/ascorbate oxidase family protein SRG1 [Arabidopsis thaliana]
AT1G53990	9.75e-05	2.06442	GDSL esterase/lipase 3 (Precursor) GN=GLIP3 OS=Arabidopsis thaliana (Mouse-ear cress) PE=2 SV=2	GDSL motif lipase 3 [Arabidopsis thaliana]
AT2G39220	2.99e-06	-2.22927	PATATIN-like protein 6 [Arabidopsis thaliana]
AT5G55220	0.000584318	-1.72023	trigger factor type chaperone family protein [Arabidopsis thaliana]
AT3G56070	0.00464831	1.4341	rotamase cyclophilin 2 [Arabidopsis thaliana]
AT5G04290	0.00152795	-1.52971	Putative transcription elongation factor SPT5 homolog 1 GN=At4g08350 OS=Arabidopsis thaliana (Mouse-ear cress) PE=1 SV=2	kow domain-containing transcription factor 1 [Arabidopsis thaliana]
AT3G02020	0	-4.39986	aspartokinase 3 [Arabidopsis thaliana]
AT4G19690	0	5.58591	Fe(2+) transport protein 1 (Precursor) GN=IRT1 OS=Arabidopsis thaliana (Mouse-ear cress) PE=1 SV=2	Fe(2+) transport protein 1 [Arabidopsis thaliana]
AT1G31580	1.11e-15	-4.56989	--	protein ECS1 [Arabidopsis thaliana]
AT1G22530	0	-3.49379	Patellin-2 GN=PATL2 OS=Arabidopsis thaliana (Mouse-ear cress) PE=1 SV=2	patellin 2 [Arabidopsis thaliana]
AT2G26910	6.51e-05	-1.86603	ABC transporter G family member 32 [Arabidopsis thaliana]
AT2G34500	6.26e-05	1.77021	cytochrome P450 710A1 [Arabidopsis thaliana]
AT3G14550	0.00229771	1.65153	geranylgeranyl pyrophosphate synthase 3 [Arabidopsis thaliana]
AT4G27300	0.00141505	-1.90222	G-type lectin S-receptor-like serine/threonine-protein kinase SD1-1 [Arabidopsis thaliana]
AT1G66140	0.000135059	-1.87993	Zinc finger protein 4 GN=ZFP4 OS=Arabidopsis thaliana (Mouse-ear cress) PE=2 SV=2	zinc finger protein 4 [Arabidopsis thaliana]
AT5G25980	0	-6.58498	myrosinase 2 [Arabidopsis thaliana]
AT5G36140	0.00788032	1.71099	cytochrome P450, family 716, subfamily A, polypeptide 2 [Arabidopsis thaliana]
AT1G16160	1.55e-07	2.59049	wall-associated receptor kinase-like 5 [Arabidopsis thaliana]
AT1G30210	7.73e-05	-3.54067	Transcription factor TCP24 GN=TCP24 OS=Arabidopsis thaliana (Mouse-ear cress) PE=1 SV=1	transcription factor TCP24 [Arabidopsis thaliana]
AT5G62520	4.62e-05	-1.80125	Probable inactive poly [ADP-ribose] polymerase SRO5 GN=SRO5 OS=Arabidopsis thaliana (Mouse-ear cress) PE=1 SV=1	probable inactive poly [ADP-ribose] polymerase SRO5 [Arabidopsis thaliana]
AT1G33760	3.73e-10	-4.94874	Ethylene-responsive transcription factor ERF022 GN=ERF022 OS=Arabidopsis thaliana (Mouse-ear cress) PE=2 SV=1	ethylene-responsive transcription factor ERF022 [Arabidopsis thaliana]
AT4G01440	6.14e-10	-2.77762	nodulin MtN21 /EamA-like transporter family protein [Arabidopsis thaliana]
AT5G45380	0.000242755	-1.68848	urea-proton symporter DUR3 [Arabidopsis thaliana]
AT2G38240	0.000748463	-2.63144	2-oxoglutarate (2OG) and Fe(II)-dependent oxygenase-like protein [Arabidopsis thaliana]
AT1G06650	4.89e-06	-2.16366	2-oxoglutarate-dependent dioxygenase-like protein [Arabidopsis thaliana]
AT3G47790	0.000794831	-1.7928	ABC transporter A family member 8 [Arabidopsis thaliana]
AT1G04370	4.45e-10	4.24706	Ethylene-responsive transcription factor 14 GN=F19P19.19 OS=Arabidopsis thaliana (Mouse-ear cress) PE=2 SV=1	ethylene-responsive transcription factor 14 [Arabidopsis thaliana]
AT1G01560	1.59e-13	3.53697	mitogen-activated protein kinase 11 [Arabidopsis thaliana]
AT4G30450	3.29e-06	-1.99208	Dirigent protein 10 (Precursor) GN=T8O18.4 OS=Arabidopsis thaliana (Mouse-ear cress) PE=2 SV=1	glycine-rich protein [Arabidopsis thaliana]
AT2G42870	0.000166277	-2.17873	Transcription factor bHLH140 GN=T10O8.20 OS=Arabidopsis thaliana (Mouse-ear cress) PE=4 SV=1	phy rapidly regulated 1 [Arabidopsis thaliana]
AT2G23420	0.00241635	1.47861	nicotinate phosphoribosyltransferase [Arabidopsis thaliana]
AT1G17200	4.21e-08	-3.47955	CASP-like protein At1g17200 GN=At1g17200 OS=Arabidopsis thaliana (Mouse-ear cress) PE=2 SV=2	uncharacterized protein [Arabidopsis thaliana]
AT5G25050	0.00574023	1.40572	probable folate-biopterin transporter 2 [Arabidopsis thaliana]
AT1G67860	0.0075294	-3.37383	--	uncharacterized protein [Arabidopsis thaliana]
AT3G02130	0.00439415	-1.43228	LRR receptor-like serine/threonine-protein kinase RPK2 [Arabidopsis thaliana]
AT1G17620	2.45e-08	-2.30724	Uncharacterized protein At1g08160 GN=At1g08160 OS=Arabidopsis thaliana (Mouse-ear cress) PE=2 SV=1	late embryogenesis abundant hydroxyproline-rich glycoprotein [Arabidopsis thaliana]
AT1G67820	0.00514518	1.53547	putative protein phosphatase 2C 14 [Arabidopsis thaliana]
AT1G51620	2.94e-05	2.14044	protein kinase superfamily protein [Arabidopsis thaliana]
AT5G57660	2.64e-05	1.87409	Zinc finger protein CONSTANS-LIKE 5 GN=COL5 OS=Arabidopsis thaliana (Mouse-ear cress) PE=2 SV=2	zinc finger protein CONSTANS-LIKE 5 [Arabidopsis thaliana]
AT5G26340	1.53e-10	2.56444	sugar transport protein 13 [Arabidopsis thaliana]
AT3G15950	4.04e-12	-2.81944	WEB family protein At5g16730, chloroplastic (Precursor) GN=At5g16730 OS=Arabidopsis thaliana (Mouse-ear cress) PE=1 SV=1	DNA topoisomerase-like protein [Arabidopsis thaliana]
AT5G18860	0.00395722	-1.45173	nucleoside hydrolase 3 [Arabidopsis thaliana]
AT3G62900	0.00644195	-1.40029	B3 domain-containing transcription repressor VAL2 GN=F10N7.180 OS=Arabidopsis thaliana (Mouse-ear cress) PE=2 SV=1	CW-type zinc-finger protein [Arabidopsis thaliana]
AT1G13250	0.00937166	-1.50099	putative galacturonosyltransferase-like 3 [Arabidopsis thaliana]
AT4G23180	0.000619951	1.58905	cysteine-rich receptor-like protein kinase 10 [Arabidopsis thaliana]
AT3G22830	5.44e-15	-3.37632	Heat stress transcription factor A-6b GN=MWI23.20 OS=Arabidopsis thaliana (Mouse-ear cress) PE=2 SV=1	heat stress transcription factor A-6b [Arabidopsis thaliana]
AT1G24020	7.98e-14	-4.81913	MLP-like protein 423 OS=Arabidopsis thaliana (Mouse-ear cress) PE=2 SV=1	MLP-like protein 423 [Arabidopsis thaliana]
AT2G41070	0.00935841	1.44342	ABSCISIC ACID-INSENSITIVE 5-like protein 3 GN=T3K9.16 OS=Arabidopsis thaliana (Mouse-ear cress) PE=1 SV=1	ABI5-like transcription factor EEL [Arabidopsis thaliana]
AT5G52570	2.33e-05	2.9647	Beta-carotene 3-hydroxylase 2, chloroplastic (Precursor) GN=F6N7.5 OS=Arabidopsis thaliana (Mouse-ear cress) PE=2 SV=1	beta-carotene hydroxylase 2 [Arabidopsis thaliana]
AT1G32060	0	-5.67978	phosphoribulokinase [Arabidopsis thaliana]
AT4G22960	0.000252393	2.85146	--	uncharacterized protein [Arabidopsis thaliana]
AT3G51550	0.00406532	-1.52132	receptor-like protein kinase FERONIA [Arabidopsis thaliana]
AT1G70710	0.00885653	1.35899	Endoglucanase 8 (Precursor) GN=CEL1 OS=Arabidopsis thaliana (Mouse-ear cress) PE=2 SV=1	endo-1,4-beta-glucanase [Arabidopsis thaliana]
AT5G38350	4.33e-10	-3.01495	TIR-NBS-LRR class disease resistance protein [Arabidopsis thaliana]
AT1G65570	0.00359917	-1.53497	Polygalacturonase (Precursor) OS=Prunus persica (Peach) PE=2 SV=1	polygalacturonase family protein [Arabidopsis thaliana]
AT4G36850	0.000164186	-3.46318	--	PQ-loop repeat family protein / transmembrane family protein [Arabidopsis thaliana]
AT1G14060	0.00341228	1.44432	--	F16A14.27 [Arabidopsis thaliana]
AT1G67000	8.96e-09	3.26001	probable receptor-like protein kinase [Arabidopsis thaliana]
AT5G62150	2.03e-07	2.39005	--	peptidoglycan-binding LysM domain-containing protein [Arabidopsis thaliana]
AT2G07687	1.43e-05	2.83472	cytochrome c oxidase subunit 3 [Arabidopsis thaliana]
AT1G18330	0.00656914	1.88864	Protein CCA1 GN=CCA1 OS=Arabidopsis thaliana (Mouse-ear cress) PE=1 SV=1	early-phytochrome-responsive1 [Arabidopsis thaliana]
AT2G30400	7.11e-15	3.47052	--	ovate family protein 2 [Arabidopsis thaliana]
AT4G21070	1.76e-05	1.95588	protein BREAST CANCER SUSCEPTIBILITY 1-like protein [Arabidopsis thaliana]
AT1G71960	6.89e-05	-1.79394	ABC transporter G family member 25 [Arabidopsis thaliana]
AT3G24300	4.93e-07	-2.11427	ammonium transporter 1;3 [Arabidopsis thaliana]
AT5G38980	7e-10	-3.33207	--	uncharacterized protein [Arabidopsis thaliana]
AT3G25190	5.92e-05	-1.79468	vacuolar iron transporter homolog 2.1 [Arabidopsis thaliana]
AT1G74930	2.61e-09	-2.60669	Ethylene-responsive transcription factor ERF018 GN=ERF018 OS=Arabidopsis thaliana (Mouse-ear cress) PE=2 SV=1	ethylene-responsive transcription factor ERF018 [Arabidopsis thaliana]
AT4G39720	8.5e-06	2.01568	--	VQ motif-containing protein [Arabidopsis thaliana]
AT1G78410	0	4.46838	--	VQ motif-containing protein [Arabidopsis thaliana]
AT2G39350	1.38e-11	2.70439	ABC transporter G family member 1 [Arabidopsis thaliana]
AT2G18570	1.74e-09	-2.70163	UDP-glycosyltransferase 72D1 GN=UGT72D1 OS=Arabidopsis thaliana (Mouse-ear cress) PE=2 SV=1	UDP-glycosyltransferase 72D1 [Arabidopsis thaliana]
AT1G12330	8.17e-05	-2.68081	--	uncharacterized protein [Arabidopsis thaliana]
AT3G13080	0	4.08157	ABC transporter C family member 3 [Arabidopsis thaliana]
AT4G08400	6.94e-09	-2.56561	Extensin-2 (Precursor) GN=T14E10_160 OS=Arabidopsis thaliana (Mouse-ear cress) PE=2 SV=1	Proline-rich extensin-like family protein [Arabidopsis thaliana]
AT5G40450	0	-3.56308	Putative WEB family protein At1g65010, chloroplastic (Precursor) GN=At1g65010 OS=Arabidopsis thaliana (Mouse-ear cress) PE=1 SV=1	uncharacterized protein [Arabidopsis thaliana]
AT4G33610	0.000468068	1.64133	Proline-rich receptor-like protein kinase PERK2 GN=PERK2 OS=Arabidopsis thaliana (Mouse-ear cress) PE=2 SV=3	glycine-rich protein [Arabidopsis thaliana]
AT2G22190	9.75e-10	-3.6426	probable trehalose-phosphate phosphatase E [Arabidopsis thaliana]
AT1G15230	0.00041695	1.62154	--	uncharacterized protein [Arabidopsis thaliana]
AT3G58270	2.42e-07	2.42722	phospholipase-like protein (PEARLI 4) with TRAF-like domain [Arabidopsis thaliana]
AT1G78060	0.00065887	-1.60679	putative beta-D-xylosidase 7 [Arabidopsis thaliana]
AT5G43890	2.01e-05	-1.95903	probable indole-3-pyruvate monooxygenase YUCCA5 [Arabidopsis thaliana]
AT1G05320	8.62e-08	-2.34043	WEB family protein At4g27595, chloroplastic (Precursor) GN=At4g27595 OS=Arabidopsis thaliana (Mouse-ear cress) PE=2 SV=1	uncharacterized protein [Arabidopsis thaliana]
AT5G38700	5.83e-11	-2.72528	--	uncharacterized protein [Arabidopsis thaliana]
AT3G56980	0.0016476	1.69349	Transcription factor ORG3 GN=F24I3.60 OS=Arabidopsis thaliana (Mouse-ear cress) PE=1 SV=1	transcription factor ORG3 [Arabidopsis thaliana]
AT1G01140	0.00475994	-1.50149	CBL-interacting serine/threonine-protein kinase 9 [Arabidopsis thaliana]
AT3G28550	0.000567646	-1.71054	Extensin-2 (Precursor) GN=T14E10_160 OS=Arabidopsis thaliana (Mouse-ear cress) PE=2 SV=1	Proline-rich extensin-like family protein [Arabidopsis thaliana]
AT2G20720	3.79e-14	3.66736	Pentatricopeptide repeat-containing protein At2g20710, mitochondrial (Precursor) GN=At2g20710 OS=Arabidopsis thaliana (Mouse-ear cress) PE=2 SV=1	pentatricopeptide repeat-containing protein [Arabidopsis thaliana]
AT5G27930	0.00621244	-1.41705	putative protein phosphatase 2C 73 [Arabidopsis thaliana]
AT1G17147	1.97e-11	2.70018	--	unknown [Arabidopsis thaliana]
AT1G18970	2.62e-06	-2.04941	Germin-like protein subfamily T member 1 (Precursor) OS=Arabidopsis thaliana (Mouse-ear cress) PE=2 SV=2	germin-like protein 4 [Arabidopsis thaliana]
AT2G41170	0	3.80573	F-box protein At2g41170 GN=At2g41170 OS=Arabidopsis thaliana (Mouse-ear cress) PE=2 SV=1	F-box protein [Arabidopsis thaliana]
AT1G21120	0	5.53121	O-methyltransferase family protein [Arabidopsis thaliana]
AT5G57130	1.19e-05	-1.93958	--	Clp amino terminal domain-containing protein [Arabidopsis thaliana]
AT1G22710	0.00425859	-1.43442	sucrose transport protein SUC2 [Arabidopsis thaliana]
AT4G12545	8.33e-11	-2.62783	14 kDa proline-rich protein DC2.15 (Precursor) OS=Daucus carota (Carrot) PE=2 SV=1	Bifunctional inhibitor/lipid-transfer protein/seed storage 2S albumin superfamily protein [Arabidopsis thaliana]
AT5G61340	3.14e-06	1.97154	--	unnamed protein product [Arabidopsis thaliana]
AT5G11460	0.000219194	1.89191	--	uncharacterized protein [Arabidopsis thaliana]
AT1G69526	0.00143238	1.52978	S-adenosyl-L-methionine-dependent methyltransferases superfamily protein [Arabidopsis thaliana]
AT3G16460	3.44e-08	-2.36721	Myrosinase-binding protein-like At1g52040 GN=At1g52040 OS=Arabidopsis thaliana (Mouse-ear cress) PE=2 SV=1	jacalin-like lectin domain-containing protein [Arabidopsis thaliana]
AT4G26690	4.95e-10	-2.52871	glycerophosphoryl diester phosphodiesterase-like 3 [Arabidopsis thaliana]
AT5G64110	0.003534	-1.72141	Peroxidase 70 (Precursor) GN=MHJ24.9 OS=Arabidopsis thaliana (Mouse-ear cress) PE=2 SV=1	peroxidase 70 [Arabidopsis thaliana]
AT1G26380	0	5.58892	FAD-binding and BBE domain-containing protein [Arabidopsis thaliana]
AT4G27700	0.00138644	-2.07915	rhodanese-like domain-containing protein [Arabidopsis thaliana]
AT1G07880	0.000412825	-2.45868	mitogen-activated protein kinase 13 [Arabidopsis thaliana]
AT3G05400	0.00840548	-1.73123	sugar transporter ERD6-like 12 [Arabidopsis thaliana]
AT1G73260	9.88e-05	-1.7864	Miraculin (Precursor) OS=Synsepalum dulcificum (Miracle fruit) PE=1 SV=3	kunitz trypsin inhibitor 1 [Arabidopsis thaliana]
AT4G18990	0.000214822	3.41619	Probable xyloglucan endotransglucosylase/hydrolase protein 29 (Precursor) GN=F13C5.160 OS=Arabidopsis thaliana (Mouse-ear cress) PE=2 SV=1	probable xyloglucan endotransglucosylase/hydrolase protein 29 [Arabidopsis thaliana]
AT3G21560	0.000359844	1.63107	UDP-glycosyltransferase 84A2 GN=MIL23.13 OS=Arabidopsis thaliana (Mouse-ear cress) PE=1 SV=1	sinapic acid:UDP-glucose glucosyltransferase [Arabidopsis thaliana]
AT3G60140	9.32e-09	3.03098	beta-glucosidase 30 [Arabidopsis thaliana]
AT1G01420	1.78e-05	-2.51245	UDP-glycosyltransferase 72B3 GN=UGT72B3 OS=Arabidopsis thaliana (Mouse-ear cress) PE=2 SV=1	UDP-glucosyltransferase 72B3 [Arabidopsis thaliana]
AT3G25920	0.000181416	-1.70929	50S ribosomal protein L15 [Arabidopsis thaliana]
AT4G35180	5.48e-11	3.23196	Lysine histidine transporter-like 7 GN=At4g35180 OS=Arabidopsis thaliana (Mouse-ear cress) PE=2 SV=2	LYS/HIS transporter 7 [Arabidopsis thaliana]
AT3G02930	2.95e-05	-2.16578	WEB family protein At3g02930, chloroplastic (Precursor) GN=At3g02930 OS=Arabidopsis thaliana (Mouse-ear cress) PE=2 SV=1	uncharacterized protein [Arabidopsis thaliana]
AT1G31835	0.00150184	1.81831	--	uncharacterized protein [Arabidopsis thaliana]
ATCG00490	0	4.37988	ribulose-1,5-bisphosphate carboxylase/oxygenase large subunit [Arabidopsis thaliana]
AT2G24650	0.00273342	-1.79325	B3 domain-containing protein REM13 GN=REM13 OS=Arabidopsis thaliana (Mouse-ear cress) PE=2 SV=2	B3 domain-containing protein REM13 [Arabidopsis thaliana]
AT2G47460	1.35e-05	1.90503	transcription factor MYB12 [Arabidopsis thaliana]
AT5G50160	0.00192166	-3.54897	Ferric reduction oxidase 8, mitochondrial (Precursor) GN=FRO8 OS=Arabidopsis thaliana (Mouse-ear cress) PE=2 SV=1	ferric reduction oxidase 8 [Arabidopsis thaliana]
AT5G60800	0.000171331	1.72724	Heavy metal-associated isoprenylated plant protein 26 (Precursor) GN=F20M13.140 OS=Arabidopsis thaliana (Mouse-ear cress) PE=1 SV=1	heavy metal transport/detoxification domain-containing protein [Arabidopsis thaliana]
AT1G48930	0.000548311	-1.63412	Endoglucanase 5 (Precursor) GN=At1g48930 OS=Arabidopsis thaliana (Mouse-ear cress) PE=2 SV=1	glycosyl hydrolase 9C1 [Arabidopsis thaliana]
AT4G13250	0.000100226	-1.86657	probable chlorophyll(ide) b reductase NYC1 [Arabidopsis thaliana]
AT1G10480	1.18e-05	2.0287	Zinc finger protein 5 GN=ZFP5 OS=Arabidopsis thaliana (Mouse-ear cress) PE=2 SV=1	zinc finger protein 5 [Arabidopsis thaliana]
AT3G11560	0.00354659	-1.44977	--	LETM1-like protein [Arabidopsis thaliana]
AT3G05900	8.94e-09	-2.35854	Zinc finger CCCH domain-containing protein 19 GN=F16F14 OS=Arabidopsis thaliana (Mouse-ear cress) PE=1 SV=3	neurofilament protein-related protein [Arabidopsis thaliana]
AT2G04495	1.24e-06	3.6541	--	uncharacterized protein [Arabidopsis thaliana]
AT5G57655	0.000246169	-1.68221	Xylose isomerase GN=XYLA OS=Arabidopsis thaliana (Mouse-ear cress) PE=2 SV=2	xylose isomerase [Arabidopsis thaliana]
AT1G69160	2.09e-06	-3.43788	--	uncharacterized protein [Arabidopsis thaliana]
AT1G51860	0.00397491	-1.4442	putative LRR receptor-like serine/threonine-protein kinase [Arabidopsis thaliana]
AT1G06350	0.00014366	-3.84604	delta-9 desaturase-like 4 protein [Arabidopsis thaliana]
AT2G29430	1.16e-07	3.21421	uncharacterized protein [Arabidopsis thaliana]
AT1G63240	0.000371252	-2.1525	--	uncharacterized protein [Arabidopsis thaliana]
AT1G68010	0	-4.12836	hydroxypyruvate reductase [Arabidopsis thaliana]
AT1G25530	0.00860241	-1.36882	Lysine histidine transporter-like 6 GN=At1g25530 OS=Arabidopsis thaliana (Mouse-ear cress) PE=2 SV=1	transmembrane amino acid transporter family protein [Arabidopsis thaliana]
AT3G05520	0	7.6437	F-actin-capping protein subunit alpha GN=At3g05520 OS=Arabidopsis thaliana (Mouse-ear cress) PE=2 SV=2	F-actin-capping protein subunit alpha [Arabidopsis thaliana]
AT5G20640	0.0015785	-1.98684	Protein LURP-one-related 16 GN=At5g20640 OS=Arabidopsis thaliana (Mouse-ear cress) PE=2 SV=2	uncharacterized protein [Arabidopsis thaliana]
AT3G01830	0.00849873	1.36292	putative calcium-binding protein CML40 [Arabidopsis thaliana]
AT5G36970	3.89e-08	3.47543	Uncharacterized protein At1g08160 GN=At1g08160 OS=Arabidopsis thaliana (Mouse-ear cress) PE=2 SV=1	NDR1/HIN1-like 25 [Arabidopsis thaliana]
AT4G22030	1.23e-12	4.62349	Probable F-box protein At4g22030 GN=At4g22030 OS=Arabidopsis thaliana (Mouse-ear cress) PE=4 SV=1	putative F-box protein [Arabidopsis thaliana]
AT5G42250	0.00161288	-1.51969	alcohol dehydrogenase-like 7 [Arabidopsis thaliana]
AT1G72160	0.00144349	-1.54926	Patellin-3 GN=PATL3 OS=Arabidopsis thaliana (Mouse-ear cress) PE=1 SV=2	patellin-3 [Arabidopsis thaliana]
AT5G22500	0.0063804	-1.41832	fatty acyl-CoA reductase 1 [Arabidopsis thaliana]
AT4G28850	5.54e-08	-3.72855	Probable xyloglucan endotransglucosylase/hydrolase protein 26 (Precursor) GN=F16A16.40 OS=Arabidopsis thaliana (Mouse-ear cress) PE=2 SV=1	xyloglucan endotransglucosylase/hydrolase 26 [Arabidopsis thaliana]
AT3G51240	2.13e-06	2.01333	flavanone 3-hydroxylase [Arabidopsis thaliana]
AT3G28930	6.11e-05	1.82509	Protein AIG2 GN=AIG2 OS=Arabidopsis thaliana (Mouse-ear cress) PE=2 SV=1	avrRpt2-induced protein AIG2 [Arabidopsis thaliana]
AT1G64710	3.76e-10	-2.9106	alcohol dehydrogenase-like 4 [Arabidopsis thaliana]
AT3G25030	0.000269293	1.98864	Probable E3 ubiquitin-protein ligase LUL4 GN=F28L1.8 OS=Arabidopsis thaliana (Mouse-ear cress) PE=2 SV=1	RING/U-box domain-containing protein [Arabidopsis thaliana]
AT1G67120	0.00559421	-1.4159	Probable methyltransferase PMT27 GN=At3g51070 OS=Arabidopsis thaliana (Mouse-ear cress) PE=3 SV=1	protein MIDASIN1 [Arabidopsis thaliana]
AT1G26970	3.98e-07	2.36363	putative protein kinase [Arabidopsis thaliana]
AT1G70760	5.03e-09	-4.09969	--	inorganic carbon transport protein-related protein [Arabidopsis thaliana]
AT4G18280	2.2e-11	-2.88771	glycine-rich cell wall protein-like protein [Arabidopsis thaliana]
AT5G62550	0.0075043	-1.40515	Putative membrane protein ycf1 GN=ycf1-B OS=Ipomoea purpurea (Common morning glory) PE=3 SV=1	uncharacterized protein [Arabidopsis thaliana]
AT1G59860	1.13e-06	2.42255	HSP20-like chaperone [Arabidopsis thaliana]
AT1G75800	0.00177405	-1.52078	Thaumatin-like protein 1 (Precursor) GN=TL1 OS=Pyrus pyrifolia (Chinese pear) PE=1 SV=1	pathogenesis-related thaumatin-like protein [Arabidopsis thaliana]
AT4G36880	1.83e-10	2.57675	Germination-specific cysteine protease 1 (Precursor) GN=GCP1 OS=Arabidopsis thaliana (Mouse-ear cress) PE=2 SV=2	cysteine proteinase1 [Arabidopsis thaliana]
AT3G23230	2.22e-16	5.42225	Ethylene-responsive transcription factor ERF098 GN=ERF098 OS=Arabidopsis thaliana (Mouse-ear cress) PE=1 SV=1	ethylene-responsive transcription factor ERF098 [Arabidopsis thaliana]
AT3G46080	6.69e-12	2.77789	Zinc finger protein ZAT8 GN=ZAT8 OS=Arabidopsis thaliana (Mouse-ear cress) PE=2 SV=1	zinc finger protein ZAT8 [Arabidopsis thaliana]
AT3G22142	7.28e-11	-3.72441	Proline-rich extensin-like protein EPR1 (Precursor) GN=EPR1 OS=Arabidopsis thaliana (Mouse-ear cress) PE=2 SV=1	protease inhibitor/seed storage/LTP family protein [Arabidopsis thaliana]
AT5G67340	3.05e-07	2.13406	U-box domain-containing protein 2 GN=PUB2 OS=Arabidopsis thaliana (Mouse-ear cress) PE=2 SV=1	ARM repeat superfamily protein [Arabidopsis thaliana]
AT1G14700	0.00961297	-2.17873	purple acid phosphatase 3 [Arabidopsis thaliana]
AT1G75260	0.00111538	-2.0459	Uncharacterized protein At1g10890 GN=At1g10890 OS=Arabidopsis thaliana (Mouse-ear cress) PE=1 SV=1	oxidoreductase [Arabidopsis thaliana]
AT4G22485	0	-6.91746	Proline-rich extensin-like protein EPR1 (Precursor) GN=EPR1 OS=Arabidopsis thaliana (Mouse-ear cress) PE=2 SV=1	protease inhibitor/seed storage/LTP family protein [Arabidopsis thaliana]
AT1G55480	2.36e-09	-3.09747	--	ZKT protein containing PDZ, K-box and a TPR region [Arabidopsis thaliana]
AT3G14420	0	-5.1965	peroxisomal (S)-2-hydroxy-acid oxidase GLO1 [Arabidopsis thaliana]
AT5G61420	9.51e-10	-2.69646	transcription factor MYB28 [Arabidopsis thaliana]
AT5G10580	9.89e-09	-2.35841	--	uncharacterized protein [Arabidopsis thaliana]
AT2G22770	0.00166583	-1.516	Transcription factor NAI1 GN=T30L20.3 OS=Arabidopsis thaliana (Mouse-ear cress) PE=2 SV=1	transcription factor NAI1 [Arabidopsis thaliana]
AT4G22517	1.17e-07	-4.12259	14 kDa proline-rich protein DC2.15 (Precursor) OS=Daucus carota (Carrot) PE=2 SV=1	protease inhibitor/seed storage/LTP family protein [Arabidopsis thaliana]
ATCG00420	4.18e-06	-3.56479	NADH dehydrogenase subunit J [Arabidopsis thaliana]
AT3G45160	1.93e-11	-2.81047	--	putative membrane lipoprotein [Arabidopsis thaliana]
AT5G56100	2.6e-07	-2.92481	--	glycine-rich protein / oleosin [Arabidopsis thaliana]
AT5G42200	1.39e-10	-3.60862	E3 ubiquitin-protein ligase ATL23 GN=ATL23 OS=Arabidopsis thaliana (Mouse-ear cress) PE=1 SV=2	E3 ubiquitin-protein ligase ATL23 [Arabidopsis thaliana]
AT4G11650	1.86e-12	-2.83123	Osmotin-like protein OSM34 (Precursor) GN=OSM34 OS=Arabidopsis thaliana (Mouse-ear cress) PE=2 SV=2	osmotin-like protein OSM34 [Arabidopsis thaliana]
AT4G16260	5.51e-08	-2.28022	Glucan endo-1,3-beta-glucosidase major form (Precursor) GN=HGN1 OS=Hevea brasiliensis (Para rubber tree) PE=1 SV=2	putative beta-1,3-endoglucanase that interacts with the 30C02 cyst nematode effector. May play a role in host defense. [Arabidopsis thaliana]
AT1G32750	0.00799515	-1.37677	histone acetyltransferase of the CBP family 13 [Arabidopsis thaliana]
AT5G03570	3.65e-07	-2.64636	Solute carrier family 40 member 2 GN=F12E4.370 OS=Arabidopsis thaliana (Mouse-ear cress) PE=2 SV=1	nickel transport protein FPN2 [Arabidopsis thaliana]
AT1G02660	5.28e-09	-2.42984	--	alpha/beta-Hydrolases superfamily protein [Arabidopsis thaliana]
AT5G45720	3.58e-07	2.2814	AAA-type ATPase family protein [Arabidopsis thaliana]
AT1G77590	0.00347059	1.46059	long chain acyl-CoA synthetase 9 [Arabidopsis thaliana]
AT4G33220	1.14e-06	-2.3925	Pectinesterase 44 (Precursor) GN=F4I10.150 OS=Arabidopsis thaliana (Mouse-ear cress) PE=2 SV=2	pectinesterase 44 [Arabidopsis thaliana]
AT1G68845	0.000128504	3.23102	--	uncharacterized protein [Arabidopsis thaliana]
AT5G03390	3.33e-15	3.45162	--	uncharacterized protein [Arabidopsis thaliana]
AT1G59865	0	6.11804	WEB family protein At4g27595, chloroplastic (Precursor) GN=At4g27595 OS=Arabidopsis thaliana (Mouse-ear cress) PE=2 SV=1	uncharacterized protein [Arabidopsis thaliana]
AT2G46510	4.25e-11	-2.85778	Transcription factor ABA-INDUCIBLE bHLH-TYPE GN=F13A10.4 OS=Arabidopsis thaliana (Mouse-ear cress) PE=2 SV=2	transcription factor ABA-INDUCIBLE bHLH-TYPE [Arabidopsis thaliana]
AT3G56290	0.00306923	1.69194	--	uncharacterized protein [Arabidopsis thaliana]
AT1G50040	2.02e-12	-3.12997	--	uncharacterized protein [Arabidopsis thaliana]
AT1G62980	0.00826576	-1.39043	Expansin-A18 (Precursor) OS=Arabidopsis thaliana (Mouse-ear cress) PE=2 SV=1	expansin A18 [Arabidopsis thaliana]
AT5G06570	2.58e-06	-2.13638	probable carboxylesterase 15 [Arabidopsis thaliana]
AT3G17660	0.00811478	1.86485	putative ADP-ribosylation factor GTPase-activating protein AGD15 [Arabidopsis thaliana]
AT4G26890	5.06e-13	-3.51954	mitogen-activated protein kinase kinase kinase 16 [Arabidopsis thaliana]
AT3G14210	3e-14	-4.87696	GDSL esterase/lipase ESM1 (Precursor) GN=ESM1 OS=Arabidopsis thaliana (Mouse-ear cress) PE=1 SV=1	epithiospecifier modifier 1 [Arabidopsis thaliana]
AT3G26410	0.00579967	1.41084	tRNA modification 11 protein [Arabidopsis thaliana]
[truncated: 1,664 more rows]
